# Supplementary material for: Presenilin 1 phosphorylation regulates amyloid-β degradation by microglia
Source: Mol Psychiatry. 2020 Aug 13;26(10):5620–35. doi: 10.1038/s41380-020-0856-8 (PMC7881060; doi:10.1038/s41380-020-0856-8)
Supplement: Supplementary file 6 — Data Set 1 [file 41380_2020_856_MOESM6_ESM.xlsx]

## Sheet: S6 Adult.Miroglia_CPM
id	gene	KI_1	KI_2	KI_3	KI_4	WT_1	WT_2	WT_3	WT_4
0610007P14Rik	58520	19.6679	21.6426	24.9957	22.0572	23.3412	22.8638	24.9602	22.1195
0610009B22Rik	66050	18.623	20.2044	25.5527	25.5253	19.1414	19.3463	18.107	19.501
0610009L18Rik	66838	2.15118	2.87655	3.20279	2.01151	4.11903	5.04685	1.22637	1.7227
0610009O20Rik	66839	10.2642	9.24606	6.1967	7.62985	6.62275	6.65267	5.77115	6.06391
0610010F05Rik	71675	33.4354	30.6832	31.1228	38.1493	33.1945	35.9397	41.9851	43.1364
0610010K14Rik	104457	2.2741	1.9177	2.85466	2.28896	2.18066	1.75875	1.22637	1.92943
0610011F06Rik	68347	47.879	61.0925	57.3717	59.0967	54.355	56.433	48.6941	41.4137
0610012G03Rik	106264	30.7311	43.7647	42.8895	39.1897	38.202	37.1632	28.7836	29.5616
0610030E20Rik	68364	14.3207	11.2323	9.39949	10.6124	15.9108	14.7582	12.7687	11.7833
0610037L13Rik	74098	35.9554	37.7376	36.4143	38.288	33.1945	36.6279	31.0921	31.7666
0610040J01Rik	76261	32.0832	32.053	34.6041	33.9875	33.5984	32.0399	27.1244	35.3498
1110001J03Rik	66117	16.5948	22.9439	22.6284	19.144	22.5335	19.2698	11.6866	13.6438
1110002E22Rik	100039528	2.33556	0.890362	1.18364	1.66469	2.34219	3.0587	1.29851	2.20506
1110002L01Rik	100043040	1.59802	2.32864	1.60139	2.08087	2.01913	1.60582	1.37065	1.99833
1110004E09Rik	68001	33.6813	37.1212	40.0349	36.8314	34.4868	31.8869	32.607	31.491
1110004F10Rik	56372	87.5836	94.8577	99.565	109.801	86.4996	80.6731	81.8782	86.0662
1110007C09Rik	68480	9.40371	12.3966	15.8747	12.6239	18.576	10.2466	12.408	11.4387
1110008F13Rik	67388	21.0815	24.6562	22.141	23.3057	21.8874	20.1874	20.6319	20.1212
1110008L16Rik	66132	14.7509	6.91742	8.0766	8.32347	8.56112	8.41142	7.35822	12.0589
1110008P14Rik	73737	62.3226	88.5567	94.7608	78.0326	78.2616	76.6968	53.3832	57.4693
1110012L19Rik	68618	16.4104	15.7525	16.1532	13.8031	14.6993	14.3759	9.30598	10.9564
1110017D15Rik	73721	2.88872	2.53411	2.36728	4.30046	5.41127	2.90576	1.94776	2.48069
1110018N20Rik	68941	1.53655	1.64374	1.18364	2.15023	0.646122	0.917609	1.58707	1.10253
1110032A03Rik	68721	17.5167	16.9854	19.2864	20.67	23.5027	18.2757	21.2811	16.6068
1110032F04Rik	68725	8.91201	6.98591	8.3551	9.91881	6.46122	8.33495	6.49255	9.71603
1110034G24Rik	73747	9.03494	10.6843	10.7224	8.80901	11.6302	8.48788	9.81096	8.26897
1110037F02Rik	66185	53.1033	46.9837	48.8774	46.7502	43.694	46.1863	52.7339	54.9886
1110038B12Rik	68763	2.08971	2.67108	0.905136	1.31788	3.31138	2.98223	1.65921	1.58489
1110038F14Rik	117171	17.6396	19.7249	21.7929	19.3521	22.695	23.0167	18.3955	18.2606
1110046J04Rik	68808	1.29071	0.890362	1.60139	1.04043	2.58449	1.45288	1.29851	0.551264
1110051M20Rik	228356	223.476	215.878	221.41	236.387	208.94	196.062	204.227	199.696
1110054M08Rik	68841	1.29071	0.958851	0.765884	0.624261	1.61531	1.37641	1.51493	0.275632
1110057K04Rik	68832	64.2279	61.9144	61.4796	70.8883	61.1393	56.6624	65.5026	67.461
1110058L19Rik	68002	29.6862	29.108	28.6162	28.1611	32.5484	28.3694	28.7115	27.2876
1110059E24Rik	66206	16.1031	18.2182	20.2611	22.404	18.3337	16.517	18.9005	14.8152
1110059G10Rik	66202	10.6944	12.3281	12.6719	11.1673	11.5494	11.5466	8.80101	7.37316
1110065P20Rik	68920	18.5616	22.396	24.6476	21.1555	29.1563	24.3931	22.9403	19.4321
1190002N15Rik	68861	20.9586	19.9989	23.3943	22.7508	16.7992	22.3285	21.9304	23.1531
1190005I06Rik	68918	1.84386	1.78072	2.71541	2.91322	1.93837	2.14109	3.02986	2.61851
1190007I07Rik	544717	3.74919	5.06821	4.10793	5.82643	6.78428	5.88799	3.82339	4.06557
1200014J11Rik	66874	22.5566	18.7661	24.9957	21.2249	17.6068	20.8756	21.209	18.6741
1300002E11Rik	100043489	4.42527	2.53411	4.3168	3.6762	5.16898	4.58805	4.32836	3.30759
1500002C15Rik	68946	0.921932	0.958851	0.696259	1.87278	1.53454	1.75875	1.73135	1.17144
1500009C09Rik	76505	10.0183	14.0403	11.1401	11.1673	14.2147	6.8056	11.3259	10.9564
1500009L16Rik	69784	13.7675	17.7387	19.0775	16.7857	16.4761	15.8288	16.3035	14.7463
1500011B03Rik	66236	78.4257	80.475	83.2725	87.2578	80.9268	69.2795	72.5722	69.3215
1500011K16Rik	67885	15.3655	18.8346	16.8495	14.7048	17.5261	16.9758	14.6443	15.2287
1500012F01Rik	68949	5.77744	5.82159	8.49436	4.85536	8.39959	7.035	5.69901	5.37483
1500015O10Rik	78896	28.6414	30.6832	34.1863	28.2998	49.4284	39.5337	35.6369	35.5566
1500026H17Rik	69002	0.983394	0.616404	1.46214	1.17916	1.29224	1.07054	0.504976	0.68908
1600002H07Rik	72016	5.71598	8.3557	5.43082	11.1673	7.18811	7.11147	8.00747	6.68408
1600002K03Rik	69770	1.90533	1.02734	2.99391	2.01151	1.45378	1.37641	1.37065	1.99833
1600012H06Rik	67912	10.7559	12.0541	11.2794	17.2018	13.2455	15.5229	11.3259	10.7497
1600014C10Rik	72244	33.3739	33.5598	32.376	30.6581	35.6983	33.0339	32.3906	28.3212
1600020E01Rik	72012	3.68773	5.06821	2.85466	3.74556	3.7152	3.7469	3.02986	2.89414
1600029I14Rik	69797	1.35217	1.43828	1.94952	1.31788	2.26143	2.21756	2.88558	1.99833
1600029O15Rik	665268	2.02825	1.3013	1.25327	0.971072	0.565357	1.29995	1.08209	1.03362
1700001C02Rik	75434	0.676084	0.753383	2.71541	1.45661	1.8576	2.82929	1.08209	1.79161
1700001K19Rik	66323	2.45849	3.8354	3.13316	2.21959	2.18066	1.83522	2.88558	2.27397
1700001L19Rik	69315	7.68277	10.8898	10.0261	8.11539	11.5494	8.41142	8.65673	8.88914
1700001O22Rik	73598	2.95018	2.73957	3.55092	2.63577	3.79597	2.44696	1.94776	2.48069
1700003E16Rik	71837	32.0832	31.2996	37.3891	41.2706	31.0946	28.0635	39.1717	30.8708
1700003M02Rik	69329	1.59802	3.35598	4.0383	1.87278	4.68439	4.35864	4.90548	4.89247
1700007G11Rik	75784	1.16778	0.753383	0.905136	1.17916	1.45378	1.07054	1.87562	1.10253
1700007K13Rik	69327	1.65948	2.53411	2.1584	1.04043	3.9575	3.13516	1.73135	2.13615
1700008O03Rik	69349	2.88872	2.67108	2.36728	2.70513	2.74602	1.45288	2.81344	1.65379
1700010I14Rik	66931	2.64287	2.32864	2.29765	2.15023	1.77684	2.90576	2.81344	3.23868
1700012B09Rik	69325	0.737546	0.479425	0.765884	0.416174	2.50372	1.29995	1.65921	1.79161
1700013F07Rik	75504	0.799008	0.547915	1.04439	1.1098	1.93837	1.07054	0.649255	0.757989
1700016K19Rik	74230	0.921932	2.19166	1.39252	1.38725	1.69607	0.917609	0.504976	1.10253
1700017B05Rik	74211	131.898	114.377	147.746	139.765	154.423	149.57	138.363	140.71
1700019D03Rik	67080	7.06815	8.08174	9.32987	9.36391	6.78428	6.3468	7.21394	6.06391
1700019G17Rik	75541	5.65452	6.50649	6.47521	5.89579	5.73434	5.65859	7.06966	7.02862
1700020I14Rik	66602	131.898	120.884	114.604	113.061	115.737	125.177	115.207	129.34
1700021F05Rik	67851	32.0218	29.3819	31.4709	26.9819	33.7599	28.14	22.1468	26.3229
1700021K19Rik	100502698	88.5055	74.3794	71.5058	72.9691	83.9151	87.9375	66.2961	82.5518
1700022I11Rik	67317	1.41363	1.02734	1.46214	1.24852	1.69607	1.14701	1.73135	1.58489
1700024P16Rik	242594	6.14622	4.86274	2.43691	4.02301	3.47291	3.7469	3.96767	3.72103
1700025G04Rik	69399	29.9321	25.6835	27.0148	31.6986	23.9065	26.4577	24.0224	20.6724
1700026D08Rik	75556	1.72094	2.53411	2.50653	2.84385	3.55367	2.67636	3.02986	3.78994
1700026L06Rik	69987	0.983394	1.9177	0.626633	1.38725	1.77684	1.52935	1.73135	2.06724
1700028P14Rik	67483	1.47509	0.958851	1.25327	0.693623	1.04995	1.29995	1.44279	1.58489
1700029J07Rik	69479	0.983394	1.02734	0.974762	1.1098	1.13071	1.14701	1.73135	2.34287
1700030J22Rik	69528	9.15786	7.0544	5.77895	8.73965	6.21893	5.19979	7.64678	7.30425
1700030K09Rik	72254	11.1861	17.6703	17.4065	14.6354	15.9915	16.6699	17.3856	15.6421
1700034P13Rik	73331	1.16778	1.16432	1.25327	1.38725	1.29224	1.29995	0.793533	0.964713
1700037C18Rik	73261	5.28575	8.42419	8.70323	7.49113	8.80342	8.94669	5.69901	5.03029
1700037H04Rik	67326	63.9206	69.5167	76.5188	72.3449	68.812	63.0856	60.8135	65.945
1700040L02Rik	73287	3.07311	2.12317	3.27242	2.84385	4.84592	3.82337	2.30846	4.89247
1700048O20Rik	69430	0.86047	1.02734	1.25327	0.554898	2.18066	2.75283	2.81344	3.72103
1700049G17Rik	73430	6.02329	6.78045	3.34204	4.02301	4.1998	5.50565	5.41046	8.13115
1700052N19Rik	73419	32.5749	34.7926	28.9644	30.5194	21.7259	28.14	29.7936	27.012
1700056N10Rik	73392	1.7824	1.09583	1.32289	2.15023	0.807653	1.37641	2.30846	1.37816
1700066M21Rik	73467	23.9088	23.6973	28.2681	29.5483	20.6759	26.3048	29.8657	30.6641
1700069B07Rik	76613	0.368773	1.23281	1.11401	1.1098	2.34219	1.37641	1.15423	0.482356
1700086L19Rik	74284	3.01165	3.01353	3.55092	3.60684	3.79597	2.98223	3.53483	3.99667
1700086O06Rik	73516	1.84386	2.53411	2.64578	2.42768	1.69607	1.83522	1.22637	2.48069
1700094D03Rik	73545	3.07311	1.84921	2.1584	2.28896	2.50372	3.2881	3.31841	4.54793
1700112E06Rik	76633	1.96679	1.71223	1.46214	1.80342	1.37301	1.14701	2.23632	1.17144
1700123O20Rik	58248	19.4835	20.8893	18.8686	18.5891	20.1913	18.3522	20.0548	17.5716
1810009A15Rik	66276	13.4602	17.8072	16.8495	14.358	19.949	17.8934	13.1294	13.9194
1810010H24Rik	69066	3.01165	4.58879	5.77895	5.13281	5.16898	4.58805	3.02986	3.51431
1810011H11Rik	69069	4.60966	2.6026	2.92429	3.32939	3.63444	1.45288	3.75125	2.75632
1810013L24Rik	69053	35.648	22.533	27.8503	30.1726	21.5643	23.6284	29.4329	27.6321
1810014B01Rik	66263	1.59802	1.36979	1.94952	2.28896	2.0999	1.37641	2.88558	1.10253
1810021B22Rik	69120	1.47509	1.16432	1.39252	1.45661	1.93837	0.917609	0.649255	0.964713
1810022K09Rik	69126	7.86716	9.04059	7.58922	9.15582	11.2264	7.87615	7.79106	7.23535
1810026J23Rik	69773	89.7347	90.8854	89.5389	93.1536	85.7727	97.4195	95.729	94.1284
1810030O07Rik	69155	30.3008	29.108	24.8564	27.19	23.2604	29.5164	26.7637	29.4926
1810037I17Rik	67704	32.9437	36.2309	40.8008	38.1493	42.2402	36.5514	26.6916	28.1145
1810041L15Rik	72301	48.6166	36.6418	35.7877	36.2071	41.6749	44.8099	46.1692	40.1045
1810043G02Rik	67884	56.3608	55.8188	58.068	59.3048	60.6547	54.3683	54.9702	50.5785
1810043H04Rik	208501	14.0748	20.6838	21.5144	18.7278	27.3794	17.4346	13.2737	13.6438
1810055G02Rik	72056	18.6845	18.0127	23.0462	24.1381	16.7992	17.1287	18.5398	22.464
1810058I24Rik	67705	16.2875	18.1497	17.4761	17.7567	24.0681	21.5638	16.8085	17.8472
2010001A14Rik	76516	0.983394	1.23281	1.60139	0.90171	2.50372	2.06462	1.80349	1.17144
2010002M12Rik	112419	0.799008	1.36979	1.18364	0.554898	1.21148	0.917609	0.360697	0.757989
2010012O05Rik	66439	20.4054	25.6835	22.4195	21.9878	25.5218	24.546	20.4155	20.0522
2010107E04Rik	70257	62.0768	65.9552	72.6198	59.7209	78.8269	66.9855	56.7016	55.3332
2010107G23Rik	69894	24.7078	23.9713	25.6223	28.9934	24.3104	23.3226	24.0224	21.2926
2010111I01Rik	72061	22.6795	19.588	23.812	27.3981	22.4528	20.0345	29.9379	26.3918
2010204K13Rik	68355	6.26914	6.23253	7.44997	7.83794	7.99576	6.27033	5.26618	6.47736
2010300C02Rik	72097	581.309	579.146	550.323	541.095	714.207	770.945	657.262	738.35
2010315B03Rik	630836	9.89541	9.45153	10.9313	9.0171	10.4187	10.7819	8.94529	13.506
2210008F06Rik	70057	2.2741	2.80806	2.71541	3.26003	2.58449	3.0587	1.00995	2.41178
2210013O21Rik	70123	24.1546	26.2314	22.9069	23.167	24.9565	23.0167	23.0846	20.8791
2210015D19Rik	76508	19.7294	18.2182	22.5588	20.7393	21.4836	16.1346	20.2712	20.6724
2210016F16Rik	70153	34.3573	43.7647	42.5414	42.7272	46.9246	43.2041	37.2961	41.0003
2210016L21Rik	72357	112.967	126.5	126.649	124.505	113.314	108.048	89.3807	99.641
2210018M11Rik	233545	39.0285	37.2582	31.819	31.9067	32.8715	40.1454	40.1816	34.6607
2210404O09Rik	70081	2.95018	4.93123	2.99391	3.46811	2.82679	2.75283	2.52488	2.68741
2210406O10Rik	76710	1.84386	2.32864	1.67102	2.77449	2.42296	1.45288	1.44279	1.30925
2210408F21Rik	73652	8.05154	8.62966	9.39949	8.67029	8.72265	7.11147	8.72887	5.1681
2210408I21Rik	72371	7.00669	9.93096	10.5135	9.50263	7.99576	9.48196	11.6866	11.8522
2300009A05Rik	69478	12.4154	13.15	14.3429	10.0575	13.9724	14.6053	10.7488	11.3009
2310002F09Rik	100504720	2.08971	3.35598	2.29765	3.19067	3.23061	1.91169	1.73135	1.51598
2310003H01Rik	71885	26.3058	40.1348	30.6354	31.6292	41.1095	41.3689	35.0598	43.6877
2310009B15Rik	69549	5.10136	6.16404	6.54483	5.3409	7.99576	7.26441	3.75125	3.51431
2310011J03Rik	66374	38.3524	47.0522	38.712	43.5595	44.9863	47.1804	34.6991	41.7583
2310014L17Rik	381845	0.245849	2.32864	0.626633	1.04043	1.45378	1.52935	1.00995	0.413448
2310015A10Rik	69548	3.19603	3.08202	1.94952	3.46811	3.9575	3.59397	2.59702	1.79161
2310022A10Rik	66367	30.7925	32.3955	32.7938	30.45	33.4368	27.1459	24.5995	28.6657
2310022B05Rik	69551	30.055	33.8337	32.7242	33.0164	30.7716	34.7162	38.5224	33.5582
2310030G06Rik	66952	1.35217	1.64374	1.81027	1.73406	1.93837	1.52935	0.577115	2.20506
2310033P09Rik	67862	20.5898	25.1356	27.8503	24.0687	24.0681	19.2698	15.51	20.6724
2310035C23Rik	227446	48.4322	40.7512	44.7694	45.1548	44.1786	44.1217	49.1269	49.4071
2310036O22Rik	68544	53.6565	65.4758	69.5562	65.1312	63.2392	59.874	54.6095	49.2693
2310039H08Rik	67101	5.16282	4.99972	7.17146	4.99408	7.51117	5.58212	5.77115	5.37483
2310040G07Rik	70284	0.799008	1.3013	1.04439	1.24852	1.61531	1.14701	1.08209	1.17144
2310045N01Rik	72368	24.1546	25.6835	33.2115	28.5079	23.9065	22.0991	23.2289	24.5313
2310047M10Rik	71923	7.80569	10.7528	8.28548	9.08646	7.83423	6.88207	7.64678	6.61517
2310057M21Rik	68277	37.4305	33.2858	32.3064	30.6581	30.5293	28.5988	33.112	30.8019
2310061I04Rik	69662	48.7395	53.1477	65.1698	57.0158	44.2594	45.7275	49.1991	41.6894
2310067B10Rik	71947	41.1182	35.409	35.0218	41.2012	39.8981	41.1395	37.0797	31.4221
2310069G16Rik	69659	2.21264	2.80806	1.67102	1.94214	2.66525	1.91169	1.87562	2.27397
2410002F23Rik	668661	178.855	174.1	187.92	189.359	187.941	181.151	161.087	172.89
2410004B18Rik	66421	24.8307	28.0806	28.8251	34.1262	29.3178	24.4696	22.7239	22.5329
2410004N09Rik	69749	1.90533	1.57525	1.60139	1.59533	1.77684	1.60582	1.22637	1.17144
2410004P03Rik	73667	4.79405	1.84921	3.41167	3.46811	6.86505	6.72913	4.32836	4.61684
2410006H16Rik	69221	4.30235	6.438	6.61446	6.58942	7.51117	8.41142	8.58459	6.13282
2410015M20Rik	224904	73.2629	87.3924	94.5519	86.4948	90.2148	83.8083	62.1842	51.681
2410016O06Rik	71952	44.3142	41.984	43.0288	45.9872	39.2519	41.9042	38.811	43.0675
2410018L13Rik	69732	1.04486	2.26015	0.974762	0.762985	3.31138	0.611739	0.649255	0.895805
2410089E03Rik	73692	15.1812	12.2596	11.8364	12.5546	13.4878	17.9698	14.1393	11.6455
2410127L17Rik	67383	4.5482	5.75311	6.82333	6.58942	5.33051	5.81152	6.34827	6.8219
2410131K14Rik	76792	21.8191	18.0812	19.7737	17.2712	16.7992	19.1169	16.3756	17.0203
2500004C02Rik	72326	2.95018	3.15051	1.8799	2.63577	2.0999	2.44696	2.16418	2.27397
2510002D24Rik	72307	17.0865	19.1085	16.3621	19.8376	18.0107	11.776	15.2214	15.9178
2510003E04Rik	72320	645.23	650.786	614.03	672.884	613.412	655.173	720.096	712.509
2510009E07Rik	72190	45.9737	35.135	31.262	38.8429	42.5633	53.4507	45.9528	52.9214
2510039O18Rik	77034	32.9437	42.1894	42.7503	49.1085	41.9172	51.1567	50.7861	48.5113
2610001J05Rik	66520	22.9868	21.4372	20.6789	20.0457	25.118	21.3344	21.4975	21.0859
2610002J02Rik	67513	23.2942	25.0671	24.9957	20.8087	26.3295	20.8756	23.301	23.2909
2610002M06Rik	67028	24.6463	18.0127	16.8495	18.1729	15.83	15.9817	22.3632	18.1228
2610005L07Rik	381598	2.2741	1.64374	1.18364	2.08087	1.77684	1.60582	1.80349	1.10253
2610008E11Rik	72128	28.7643	24.7247	25.9704	24.1381	28.5909	27.2989	35.5647	32.3179
2610015P09Rik	212153	8.6047	8.01325	7.03221	9.0171	6.13816	7.95261	5.98757	5.58155
2610021A01Rik	668572	17.9469	17.6018	22.698	20.878	18.576	15.1406	20.4155	24.8069
2610034B18Rik	70420	18.8074	13.4239	15.5266	17.0631	11.6302	15.5229	14.1393	15.8489
2610035D17Rik	72386	21.5118	28.3546	20.3308	23.7219	24.6334	21.9462	17.097	24.4624
2610044O15Rik8	72139	4.42527	3.56145	2.57616	4.16174	2.98832	3.2881	3.75125	4.47902
2610203C20Rik	100042464	2.08971	1.09583	1.60139	1.80342	1.13071	2.37049	2.09204	1.86052
2610203C22Rik	72481	2.7658	3.15051	5.01306	2.77449	3.79597	3.36457	3.60697	3.30759
2610301B20Rik	67157	36.8158	40.2032	34.6737	41.548	34.0022	36.5514	36.719	37.3482
2610507B11Rik	72503	156.851	125.267	125.396	103.28	133.586	141.618	119.463	138.23
2610507I01Rik	72203	3.31896	3.35598	2.64578	3.26003	2.98832	3.2881	2.81344	4.13448
2610524H06Rik	330173	5.22428	6.57498	6.82333	5.68771	5.73434	6.19386	5.84329	6.13282
2700029M09Rik	72612	28.0267	29.5874	30.3569	33.502	31.66	24.0872	28.9279	27.0809
2700046G09Rik	67188	0.799008	0.821872	1.18364	1.80342	1.04995	0.994077	0.793533	0.826897
2700049A03Rik	76967	10.1413	7.7393	8.28548	8.80901	6.0574	6.5762	7.79106	5.71937
2700060E02Rik	68045	54.1482	57.4626	57.9983	54.5881	51.8513	47.1039	50.2812	49.3382
2700062C07Rik	68046	15.1197	13.4239	12.1845	12.6239	15.3454	13.6112	15.005	14.4018
2700081O15Rik	108899	14.9968	15.6156	20.6093	19.8376	17.4453	19.8815	13.9229	18.743
2700089E24Rik	381820	48.5551	50.8876	58.5553	55.6979	46.8439	58.0388	55.3309	54.9197
2700094K13Rik	72657	8.85055	9.52002	10.0957	9.43327	8.80342	8.10555	6.92538	6.8908
2700097O09Rik	72658	6.08475	7.19138	11.6275	8.39284	7.59194	7.72321	10.7488	7.85552
2810001G20Rik	66456	5.0399	3.219	2.99391	5.89579	4.76515	3.89984	4.90548	4.61684
2810002D19Rik	66457	2.51995	2.26015	2.92429	4.85536	3.9575	2.52343	3.53483	3.72103
2810004N23Rik	66523	10.2027	11.0953	12.6023	10.8899	11.3879	14.1465	13.7786	11.99
2810006K23Rik	72650	17.025	19.177	20.8878	16.0921	16.0723	19.1933	14.9329	15.9867
2810008D09Rik	76972	2.7658	2.80806	3.06354	1.94214	2.42296	2.98223	2.23632	1.7227
2810021J22Rik	69944	8.85055	11.3692	6.1967	14.358	8.56112	8.56435	10.8931	10.6118
2810025M15Rik	69953	15.6728	15.6156	17.128	16.7163	18.6568	13.0759	16.0149	14.953
2810029C07Rik	100504687	3.62627	3.97238	2.64578	5.3409	3.39214	2.98223	1.87562	4.06557
2810032G03Rik	72669	5.47013	5.75311	5.01306	3.88429	5.24974	5.73506	5.55473	7.78661
2810403A07Rik	74200	38.7212	35.3405	29.3125	29.3402	25.5218	31.581	34.4826	34.5229
2810408M09Rik	381406	26.3673	24.3137	28.5466	25.8721	30.4485	25.3107	26.908	27.5632
2810410L24Rik	100042332	0.368773	0.616404	1.39252	1.17916	1.04995	0.994077	0.649255	0.895805
2810428I15Rik	66462	42.8391	51.7095	53.2638	51.7443	55.6473	49.1686	36.214	36.3145
2810455O05Rik	72822	3.07311	3.8354	3.55092	4.85536	3.79597	4.12924	4.03981	3.78994
2810459M11Rik	72792	15.2426	15.2046	17.685	15.6759	15.7492	16.8228	17.0249	16.2623
2810468N07Rik	72834	18.746	16.5744	22.4195	18.6585	22.5335	17.2816	17.2413	16.6757
2810474O19Rik	67246	17.6396	17.6018	16.9191	18.5197	16.5569	15.5229	22.8682	17.7783
2900005J15Rik	67261	1.35217	1.02734	1.04439	0.762985	1.29224	1.91169	0.649255	0.757989
2900008C10Rik	72937	2.64287	2.12317	2.08878	2.49704	3.06908	2.14109	1.94776	1.79161
2900011O08Rik	67254	253.101	239.644	259.287	246.722	201.025	198.892	204.082	201.694
2900026A02Rik	243219	68.8376	59.6542	59.5301	58.8886	54.5166	54.9801	51.6518	59.2609
2900041M22Rik	78403	0.799008	2.67108	1.46214	1.80342	0.969183	0.841142	1.08209	0.826897
2900055J20Rik	73001	10.5715	11.7117	11.8364	8.60092	11.7917	10.476	10.5324	10.8186
2900076A07Rik	100504421	1.04486	1.64374	1.67102	0.971072	1.61531	1.75875	1.51493	1.65379
2900079G21Rik	620760	2.39702	2.39713	3.34204	3.05194	3.87673	3.82337	2.81344	1.92943
2900097C17Rik	347740	14.1978	11.0268	13.9252	11.098	16.3146	17.664	8.94529	10.6807
3000002C10Rik	378954	4.24089	2.73957	4.45606	1.24852	1.77684	2.06462	2.88558	2.13615
3010026O09Rik	68067	11.4934	13.0815	11.4186	11.7916	12.5186	6.8056	9.73882	10.2673
3110001I22Rik	66598	1.65948	3.35598	0.696259	1.87278	2.01913	2.75283	1.51493	2.82523
3110002H16Rik	76482	88.0138	91.7757	82.2281	94.957	83.3498	97.5724	105.829	110.46
3110009E18Rik	73103	1.10632	0.890362	1.81027	1.45661	2.42296	1.60582	1.00995	1.03362
3110035E14Rik	76982	83.8344	82.8036	78.9557	80.599	69.5389	71.1147	68.6046	81.1737
3110039M20Rik	67293	0.799008	1.9177	1.94952	1.24852	0.888418	1.75875	1.22637	1.17144
3110040N11Rik	67290	9.71102	11.9856	12.7415	13.1095	12.1956	10.629	11.7587	9.85385
3110043O21Rik	73205	23.9702	30.2038	26.2489	28.9241	31.7408	31.3516	35.4204	32.938
3110052M02Rik	73229	2.7658	4.93123	2.71541	7.97666	2.98832	4.89392	2.30846	4.61684
3110053B16Rik	382686	7.19107	8.08174	8.63361	10.7512	8.56112	7.57028	9.8831	8.47569
3110056K07Rik	73204	2.45849	0.890362	2.78503	2.42768	1.8576	1.75875	1.87562	2.41178
3110057O12Rik	269423	8.17447	10.5474	8.21585	9.71072	9.28801	8.79375	11.1816	9.23368
3110062M04Rik	78412	1.04486	1.23281	1.18364	1.59533	1.45378	0.764674	1.37065	0.68908
3110070M22Rik	67304	1.7824	1.3013	2.50653	1.17916	1.13071	1.45288	1.08209	1.10253
3110082I17Rik	73212	9.40371	10.8213	10.235	12.5546	11.5494	11.776	12.6244	10.2673
3222401L13Rik	320513	2.2741	2.05468	2.85466	2.77449	3.23061	1.83522	2.23632	2.61851
3300002I08Rik	69277	1.72094	1.78072	0.83551	0.416174	1.37301	1.45288	0.216418	1.44707
3632451O06Rik	67419	13.4602	10.6843	17.5457	17.4099	13.1647	15.217	15.3657	17.7094
3830406C13Rik	218734	8.6047	9.86247	10.6528	12.2078	10.9841	9.25256	10.4602	7.7177
4430402I18Rik	381218	3.5648	2.94504	2.99391	3.39875	2.90755	2.82929	2.95772	4.61684
4632404H12Rik	74034	3.44188	1.78072	2.50653	3.05194	3.79597	3.2881	1.87562	2.34287
4632415L05Rik	70808	8.91201	8.49268	6.47521	8.32347	10.338	8.71729	8.22389	8.61351
4632428N05Rik	74048	112.291	90.4744	102.211	93.9165	114.121	119.136	109.075	119.831
4731419I09Rik	100048897	1.10632	1.71223	0.487381	1.31788	0.807653	0.917609	1.15423	1.30925
4732491K20Rik	224523	3.68773	1.98619	1.67102	2.28896	1.77684	3.13516	1.80349	1.51598
4833420G17Rik	67392	33.1281	29.5189	25.5527	28.8547	27.9448	25.1578	33.7612	31.4221
4833422C13Rik	373852	2.58141	2.26015	2.85466	1.94214	2.90755	2.29402	3.89553	3.10086
4833439L19Rik	97820	149.292	163.69	171.14	160.366	153.293	180.387	180.349	162.416
4921504A21Rik	70832	1.35217	1.43828	1.46214	1.17916	2.26143	1.29995	1.29851	2.61851
4921524J17Rik	66714	8.78909	10.8213	10.3046	12.2771	8.07653	8.18201	7.71892	8.33787
4921531C22Rik	66730	0.921932	1.23281	0.208878	1.24852	0.807653	0.229402	1.37065	0.34454
4930402H24Rik	228602	99.4458	80.9544	75.9618	88.9918	74.9502	92.2197	96.8111	97.0914
4930427A07Rik	104732	0.184386	1.57525	0.626633	1.52597	2.34219	1.98815	2.0199	2.06724
4930429B21Rik	67576	3.50334	3.15051	2.43691	3.95365	4.68439	3.13516	3.02986	2.48069
4930430F08Rik	68281	14.5051	15.2046	16.2228	15.0516	10.9841	15.4464	14.1393	11.99
4930432K21Rik	74666	3.31896	4.17785	7.24109	5.27153	1.8576	3.2881	3.24627	3.03195
4930447M23Rik	108871	0.368773	2.05468	1.39252	2.28896	1.8576	1.29995	0.865673	2.48069
4930451G09Rik	74684	0.921932	1.84921	0.974762	0.693623	0.646122	0.30587	1.22637	1.37816
4930452B06Rik	74430	12.1695	9.45153	9.46912	10.1269	10.8225	10.7054	10.2438	9.78494
4930453N24Rik	67609	21.0815	19.588	18.6597	21.2249	15.5877	17.9698	22.2189	19.2943
4930481A15Rik	74931	0.86047	1.84921	1.81027	2.08087	3.79597	3.2881	1.65921	2.34287
4930503L19Rik	269033	2.58141	2.26015	1.67102	2.91322	2.18066	2.90576	3.17413	4.06557
4930506C21Rik	75060	1.04486	0.753383	2.01915	0.832347	1.04995	2.14109	1.37065	1.17144
4930506M07Rik	71653	14.0134	13.2184	9.67799	11.3754	9.5303	11.9289	12.4801	9.92276
4930507D05Rik	74706	1.53655	1.36979	1.11401	1.38725	0.807653	1.22348	1.87562	1.7227
4930512B01Rik	74724	2.88872	1.16432	1.39252	1.17916	2.26143	1.45288	1.51493	1.37816
4930522L14Rik	100041734	3.68773	1.43828	1.11401	2.63577	1.69607	2.06462	2.7413	2.13615
4930523C07Rik	67647	0.307311	0.616404	0.765884	1.52597	1.37301	0.841142	0.721394	2.96305
4930526A20Rik	622485	2.82726	3.42447	3.20279	3.32939	4.03826	4.12924	3.67911	3.16977
4930526F13Rik	75193	0.430235	1.23281	2.08878	0.485536	0.565357	1.60582	0.793533	1.86052
4930539E08Rik	207819	1.22924	2.6026	0.348129	1.17916	3.47291	3.36457	4.25622	2.34287
4930563E22Rik	75304	0.737546	0.821872	1.32289	1.45661	2.26143	0.994077	0.721394	1.51598
4930570G19Rik	329782	0.86047	1.50677	2.08878	1.24852	1.77684	1.83522	1.44279	2.06724
4930579G24Rik	75939	2.15118	2.05468	3.06354	1.1098	1.77684	3.13516	2.16418	1.44707
4931406C07Rik	70984	6.14622	4.99972	6.05745	5.27153	6.29969	6.3468	5.84329	6.47736
4931406P16Rik	233103	20.344	16.3005	14.2733	16.3695	21.1605	22.252	19.4055	24.2556
4931414P19Rik	74359	4.5482	3.8354	4.66493	4.30046	3.39214	5.27625	6.56469	5.58155
4931415C17Rik	70966	0.676084	1.23281	0.696259	1.45661	0.807653	1.22348	1.22637	1.10253
4931428F04Rik	74356	13.4602	23.4234	15.1784	17.8261	18.4953	18.9639	21.2811	21.2237
4932438A13Rik	229227	62.2612	51.0931	47.1367	58.4724	55.0012	60.8681	60.8135	70.2862
4933404O12Rik	66752	4.91697	10.1364	5.01306	6.45069	7.59194	8.87022	4.4005	6.95971
4933407L21Rik	71141	1.35217	1.98619	0.278503	0.971072	1.69607	0.917609	1.58707	0.413448
4933413G19Rik	71149	1.35217	2.12317	0.557007	0.693623	2.50372	0.611739	1.58707	0.34454
4933421O10Rik	100504166	1.41363	3.219	2.1584	2.77449	2.18066	5.12332	4.68906	3.51431
4933426M11Rik	217684	58.5734	53.7641	50.061	47.097	59.3625	56.9682	61.8235	57.9517
4933427D14Rik	74477	13.2144	12.876	15.7354	14.2886	13.8916	16.8228	16.7363	16.6068
4933431E20Rik	329735	30.4852	26.6424	22.5588	22.5427	23.0181	31.0458	32.102	27.4943
4933434E20Rik	99650	28.8257	28.7655	29.6606	35.6522	26.9756	30.5105	27.4851	33.1448
4933439C10Rik	74476	4.60966	4.31483	2.92429	2.70513	5.73434	3.59397	3.75125	4.13448
5031414D18Rik	271221	4.73259	3.97238	3.82942	4.2311	6.94581	5.42919	6.13185	9.02695
5031425E22Rik	269630	4.60966	3.62994	5.22194	3.26003	4.1998	4.28218	4.90548	3.72103
5031434O11Rik	100039684	1.35217	0.547915	0.83551	2.08087	1.29224	2.44696	0.721394	1.99833
5031439G07Rik	223739	95.2663	90.8854	92.2543	92.1825	108.872	102.619	100.202	99.0898
5330413P13Rik	414081	0.983394	1.43828	0.208878	1.24852	1.45378	0.382337	2.16418	1.51598
5330417C22Rik	229722	23.4785	16.095	21.584	24.9011	24.0681	29.0576	25.898	24.8758
5330426P16Rik	68190	1.35217	1.16432	1.39252	1.66469	2.01913	1.45288	0.937812	1.30925
5330434G04Rik	100043213	3.50334	4.04087	3.48129	6.10388	2.26143	4.35864	5.26618	3.58322
5330438D12Rik	327824	2.7658	1.36979	1.74065	2.08087	2.0999	2.67636	0.937812	1.7227
5430403G16Rik	77200	3.13457	1.57525	2.01915	2.77449	3.9575	2.90576	2.59702	3.03195
5430405H02Rik	74487	1.35217	3.62994	3.48129	2.63577	3.9575	3.7469	2.3806	3.16977
5430416N02Rik	100503199	1.53655	1.57525	2.01915	1.52597	1.29224	1.98815	1.08209	1.17144
5430427O19Rik	71398	3.68773	1.71223	2.99391	1.59533	1.8576	2.52343	4.47264	4.13448
5430435G22Rik	226421	1.7824	1.02734	1.25327	0.832347	0.807653	1.45288	2.09204	2.48069
5530601H04Rik	71445	5.96183	6.78045	5.08269	6.17324	5.97663	5.65859	7.71892	3.58322
5730409E04Rik	230757	21.143	22.4645	22.7677	14.6354	16.3146	17.8934	19.5498	12.8858
5730455P16Rik	70591	118.253	107.186	107.92	115.835	104.026	118.295	112.754	128.72
5730508B09Rik	70617	1.65948	3.69842	2.1584	2.01151	1.8576	1.98815	2.3806	2.48069
5730522E02Rik	70626	2.39702	1.23281	2.43691	2.15023	2.74602	1.68228	3.31841	2.75632
5730559C18Rik	67313	4.36381	7.25987	4.38643	8.11539	4.28056	4.74098	3.53483	5.0992
5830415F09Rik	74753	8.35885	9.31455	9.74762	10.0575	9.61107	9.32903	10.0274	11.6455
5830416P10Rik	381232	1.10632	1.98619	1.39252	0.762985	1.04995	1.45288	0.649255	0.826897
5830417I10Rik	100302730	9.28078	6.64347	9.39949	10.6124	8.07653	8.10555	5.98757	7.92443
5830428H23Rik	414758	5.96183	6.98591	7.72847	6.31197	9.44954	5.65859	8.51245	7.23535
5830444B04Rik	641454	1.7824	0.753383	1.46214	1.1098	0.403826	0.611739	1.37065	1.03362
5930412G12Rik	319616	1.35217	1.98619	0.557007	1.73406	0.807653	1.75875	0.432836	0.964713
6030419C18Rik	319477	9.52663	8.76664	11.8364	11.5141	13.0032	9.55843	8.65673	9.64713
6030443J06Rik	320719	0.86047	0.684893	1.18364	1.04043	1.29224	1.60582	1.44279	0.482356
6030458C11Rik	77877	51.9355	48.0795	38.155	39.2591	37.4751	46.1099	42.0573	46.3751
6330403A02Rik	381310	30.4238	31.4366	34.6041	32.6696	32.8715	29.9752	30.01	26.5985
6330403K07Rik	103712	158.511	172.73	167.938	179.787	169.849	167.081	169.888	155.043
6330403L08Rik	70744	8.05154	8.21872	8.63361	9.15582	7.83423	6.27033	5.26618	5.51264
6330408A02Rik	321008	23.8473	14.9992	24.0905	11.9303	20.3529	20.9521	15.2214	14.4018
6330416G13Rik	230279	10.9403	14.7937	9.88687	12.9014	15.0223	13.9171	15.9428	13.3682
6330419J24Rik	320237	25.2609	32.1215	27.8503	33.502	31.0946	32.3457	33.9055	24.4624
6430548M08Rik	234797	366.806	355.391	352.725	346.187	329.603	347.468	309.694	326.9
6430571L13Rik	235599	1.53655	4.04087	4.10793	2.01151	4.11903	2.14109	2.0199	1.44707
6430573F11Rik	319582	15.9187	13.0815	10.8616	13.1788	11.0648	10.0172	12.7687	9.99167
6530402F18Rik	76220	4.24089	2.26015	2.57616	1.52597	3.47291	2.44696	2.95772	2.27397
6820408C15Rik	228778	3.44188	3.01353	3.69017	1.80342	4.36133	3.44103	3.53483	3.51431
6820431F20Rik	547150	1.84386	2.32864	1.25327	1.59533	1.8576	1.91169	2.0199	1.79161
8030462N17Rik	212163	2.58141	1.71223	2.22803	1.66469	1.8576	1.75875	1.87562	2.75632
8430408G22Rik	213393	1.65948	1.64374	0.83551	2.08087	1.21148	0.764674	0.721394	0.482356
8430419L09Rik	74525	192.868	169.58	180.261	160.712	152.727	168.381	157.192	170.547
8430429K09Rik	71523	5.53159	2.67108	1.81027	4.2311	2.26143	4.51158	2.30846	4.13448
9030025P20Rik	100041574	1.59802	1.02734	1.39252	2.08087	0.565357	1.22348	0.937812	1.30925
9030407P20Rik	100504389	2.39702	3.01353	3.34204	2.91322	4.11903	2.67636	4.25622	4.13448
9030617O03Rik	217830	15.0582	17.8072	13.577	18.1036	14.2147	14.1465	13.4901	13.9194
9030624J02Rik	71517	94.5288	84.9268	98.5902	83.6509	100.714	105.219	105.756	116.73
9130011E15Rik	71617	14.8738	14.1088	12.8112	18.4504	13.407	16.6699	17.5299	14.7463
9130019O22Rik	78921	8.17447	6.438	5.9182	8.39284	10.1764	7.18794	8.36817	9.30259
9130023H24Rik	100043133	0.921932	1.36979	1.60139	0.554898	2.90755	2.75283	1.15423	1.7227
9130221H12Rik	77124	2.70433	2.32864	2.50653	4.16174	2.42296	1.98815	3.02986	2.13615
9130401M01Rik	75758	46.281	46.4358	51.175	55.9754	50.3975	46.7216	51.5797	44.1012
9230110C19Rik	234912	10.4486	6.36951	9.39949	7.69921	8.07653	9.02316	11.7587	10.6118
9230112E08Rik	320800	3.31896	1.84921	3.41167	2.63577	3.55367	1.91169	2.88558	3.16977
9230114K14Rik	414108	2.02825	1.36979	1.11401	1.24852	1.37301	1.68228	1.00995	1.92943
9330104G04Rik	320950	0.86047	1.64374	1.18364	0.90171	1.29224	0.994077	1.51493	1.51598
9330132A10Rik	319609	2.45849	3.28749	3.7598	4.09238	2.01913	2.82929	3.10199	2.89414
9330133O14Rik	100689703	4.11796	3.08202	4.38643	4.02301	6.78428	3.2881	4.18409	3.92776
9330136K24Rik	319870	1.35217	1.02734	1.8799	1.52597	2.01913	1.37641	0.937812	1.51598
9330151L19Rik	414085	5.59306	4.65728	5.77895	6.24261	6.13816	3.5175	4.97762	6.8219
9330159F19Rik	212448	21.2044	21.9851	21.4448	19.4214	15.5069	14.2229	15.5821	17.3648
9330162012Rik	493800	1.96679	1.84921	1.32289	0.832347	1.37301	0.917609	0.865673	0.895805
9330171B17Rik	100034360	0.737546	1.78072	1.8799	2.28896	1.21148	2.14109	0.937812	1.99833
9330182L06Rik	231014	23.6015	12.1226	19.0775	16.3001	18.3337	22.6344	19.4776	17.4337
9430008C03Rik	68108	1.59802	0.616404	1.18364	2.35832	1.61531	1.60582	1.15423	0.68908
9430015G10Rik	230996	5.90037	9.99944	9.60837	9.64136	6.86505	7.57028	7.21394	6.47736
9430016H08Rik	68115	14.2592	11.4377	9.81725	13.595	12.1956	11.6995	13.7065	11.9211
9430020K01Rik	240185	60.8475	56.7777	57.1628	55.6979	59.7663	63.8503	60.3085	51.681
9430021M05Rik	77288	2.7658	2.26015	1.39252	1.31788	0.726888	1.60582	1.00995	1.99833
9430038I01Rik	77252	4.97843	5.20519	7.51959	3.81493	4.92668	4.81745	3.89553	4.54793
9530059O14Rik	319626	2.2741	1.43828	2.22803	1.94214	2.42296	1.52935	3.53483	2.06724
9530068E07Rik	213673	53.8408	50.2712	47.4152	53.6864	50.9629	53.2978	57.1344	55.7466
9530077C05Rik	68283	3.62627	4.17785	2.64578	5.27153	2.74602	5.19979	4.83334	4.68575
9530080O11Rik	319247	0.983394	1.84921	1.74065	1.17916	0.969183	0.764674	1.29851	1.65379
9530082P21Rik	638247	159.925	181.428	168.703	174.654	154.827	137.488	138.436	136.714
9630033F20Rik	319801	27.3507	28.1491	28.6162	24.9011	24.5526	24.0108	27.5573	25.5649
9830147E19Rik	208111	0.86047	2.32864	2.22803	0.90171	1.61531	2.21756	2.0199	2.27397
9930012K11Rik	268759	2.64287	1.64374	2.57616	2.08087	3.79597	3.21163	1.58707	3.65213
9930014A18Rik	320469	1.04486	1.78072	0.974762	2.01151	1.53454	2.44696	2.16418	3.16977
9930021J03Rik	240613	17.5782	20.9577	19.7041	20.8087	19.0606	21.2579	25.0324	19.9833
9930104L06Rik	194268	16.1031	23.4918	19.6345	17.7567	20.1106	17.8934	20.9926	19.2253
9930111J21Rik1	667214	1.35217	2.46562	1.94952	2.21959	1.45378	5.12332	0.504976	3.92776
9930111J21Rik2	245240	2.58141	1.64374	2.22803	2.08087	2.66525	2.37049	3.02986	3.51431
A130010J15Rik	319266	5.71598	7.0544	7.65884	6.31197	7.6727	4.74098	10.0995	7.23535
A230004M16Rik	320922	0.676084	0.479425	1.39252	1.1098	1.13071	1.52935	1.00995	1.30925
A230005M16Rik	654807	8.66616	11.6432	11.5579	10.7512	11.1456	10.3231	7.8632	7.78661
A230006K03Rik	27493	1.29071	1.02734	1.04439	2.01151	0.484592	1.22348	0.721394	0.757989
A230009B12Rik	319750	1.29071	1.36979	1.53177	0.346811	1.04995	0.30587	0.577115	0.757989
A230046K03Rik	319277	38.2909	31.1627	39.4779	35.8603	39.1712	43.357	44.4379	46.9953
A230050P20Rik	319278	36.3241	42.1209	43.168	42.5884	35.5367	31.0458	38.811	32.5935
A230056P14Rik	320845	4.0565	3.97238	4.17755	3.74556	2.82679	2.21756	3.24627	3.78994
A230065H16Rik	380787	3.5648	4.5203	5.29157	4.02301	9.69183	8.94669	7.64678	6.27063
A230065N10Rik	791393	1.29071	1.50677	2.08878	1.80342	2.42296	2.37049	1.51493	1.99833
A230072C01Rik	320742	1.84386	1.71223	3.55092	2.28896	2.34219	2.52343	3.31841	1.99833
A230103J11Rik	320466	3.01165	3.28749	2.92429	4.50855	2.58449	4.89392	3.89553	2.96305
A2m	232345	7.06815	7.39685	4.94344	8.4622	9.85337	12.4642	8.72887	12.2656
A330008L17Rik	234624	2.45849	2.94504	2.29765	1.87278	2.26143	1.52935	2.23632	2.27397
A330009N23Rik	380977	7.86716	6.84893	8.3551	7.07495	11.4687	7.035	7.79106	6.75299
A330023F24Rik	320977	0.737546	1.23281	1.39252	1.38725	1.45378	1.22348	0.216418	1.24034
A330040F15Rik	74333	1.72094	2.46562	3.55092	2.63577	2.50372	3.13516	1.94776	2.34287
A330050F15Rik	320722	8.42031	12.3966	13.577	10.4043	7.59194	9.32903	8.80101	9.92276
A330070K13Rik	381673	2.39702	2.46562	2.50653	3.26003	2.0999	1.83522	2.66916	1.79161
A330102I10Rik	77920	1.65948	1.3013	2.08878	1.31788	1.29224	2.06462	1.15423	1.30925
A430005L14Rik	97159	25.6297	33.2858	27.8503	26.3577	30.4485	26.4577	22.9403	23.222
A430033K04Rik	243308	24.2775	17.8072	24.6476	18.3116	18.6568	17.9698	19.9105	22.2573
A430035B10Rik	320312	0.491697	1.23281	1.32289	0.90171	0.888418	1.07054	1.00995	1.44707
A430046D13Rik	654440	5.16282	5.89008	4.59531	4.786	3.31138	3.44103	4.61692	6.20172
A430057M04Rik	319486	0.983394	1.98619	2.1584	2.63577	1.93837	1.29995	1.44279	1.7227
A430105I19Rik	214239	5.40867	0.890362	2.08878	1.17916	1.69607	2.21756	2.95772	1.7227
A430108G06Rik	319650	0.921932	1.57525	1.67102	0.416174	0.888418	0.764674	1.00995	0.757989
A530017D24Rik	100504229	2.21264	3.08202	2.29765	2.42768	1.8576	1.52935	2.59702	3.16977
A530054K11Rik	212281	7.99008	4.65728	5.63969	6.86687	9.85337	7.87615	10.7488	7.02862
A530058N18Rik	320846	1.90533	1.50677	1.67102	2.42768	1.69607	1.45288	1.44279	2.34287
A630001G21Rik	319997	0.983394	0.479425	1.39252	1.52597	0.969183	0.535272	1.15423	1.37816
A630052C17Rik	320757	0.921932	0.958851	1.8799	2.01151	1.61531	2.21756	1.94776	2.61851
A730017C20Rik	225583	23.2942	20.0674	20.3308	20.7393	20.5951	17.1287	22.1468	21.706
A730017L22Rik	613258	3.62627	4.24634	5.08269	3.53748	3.55367	4.35864	3.46269	3.78994
A730020E08Rik	100504262	1.53655	1.02734	2.1584	1.17916	1.45378	1.52935	1.00995	0.68908
A730060N03Rik	320516	0.614622	1.36979	1.32289	1.38725	1.21148	1.07054	1.80349	1.37816
A730081D07Rik	319304	0.245849	0.684893	1.32289	1.04043	0.807653	0.917609	1.37065	1.58489
A830010M20Rik	231570	111.554	105.063	104.439	94.957	89.811	88.3199	106.333	95.5755
A830018L16Rik	320492	41.1182	30.3408	39.6171	31.4211	28.5101	31.0458	34.9155	31.9044
A830036E02Rik	353123	3.81065	4.31483	3.62054	4.50855	4.44209	6.19386	7.06966	6.13282
A830039N20Rik	268723	11.432	12.3966	11.6971	13.2482	10.4995	9.55843	10.2438	10.1295
A830052D11Rik	402767	1.65948	0.753383	0.765884	1.24852	0.646122	1.98815	0.721394	1.7227
A830073O21Rik	320262	2.02825	1.02734	1.18364	0.832347	1.77684	0.688207	1.73135	1.51598
A830080D01Rik	382252	7.314	8.42419	7.38034	12.6239	7.59194	9.55843	8.65673	8.06224
A830082K12Rik	320174	2.45849	3.97238	4.0383	4.786	3.63444	2.67636	3.46269	3.78994
A830092H15Rik	100379095	3.31896	4.93123	3.27242	3.60684	4.60362	4.28218	2.0199	2.48069
A930004D18Rik	77940	4.48674	6.09555	7.44997	5.75707	4.52286	4.28218	4.97762	5.1681
A930005H10Rik	68161	3.13457	2.94504	4.24718	2.49704	2.82679	3.21163	2.88558	1.86052
A930011O12Rik	268755	1.10632	1.64374	0.765884	0.346811	1.04995	1.14701	0.360697	0.413448
A930012O16Rik	227923	1.04486	0.821872	1.04439	0.90171	1.21148	1.75875	1.00995	1.03362
A930017K11Rik	100034748	1.41363	2.73957	3.13316	2.35832	2.82679	1.37641	4.97762	0.964713
A930017M01Rik	239410	4.42527	3.219	1.81027	4.16174	6.78428	3.7469	5.26618	6.06391
A930024E05Rik	109202	1.29071	0.821872	1.60139	0.90171	0.726888	0.535272	1.29851	1.10253
A930038B10Rik	320323	1.16778	3.01353	2.01915	1.94214	1.13071	0.764674	2.16418	1.30925
AA414768	245350	8.17447	6.57498	6.96259	7.07495	6.70352	6.95854	5.33832	5.37483
AA415398	433752	3.50334	3.42447	2.22803	2.15023	4.92668	4.43511	4.03981	2.82523
AA474331	213332	5.96183	4.17785	4.73456	6.17324	5.49204	6.65267	7.57464	7.02862
AA986860	212439	3.01165	1.36979	1.8799	1.45661	2.50372	2.37049	0.649255	3.4454
AA987161	100416706	13.3373	12.1911	12.3238	11.4448	10.1764	8.48788	13.7065	12.9547
Aaas	223921	30.6082	44.3126	34.3952	31.3518	38.0405	29.44	36.719	33.3515
Aacs	78894	291.699	268.136	265.135	295.206	302.708	310.305	304.14	308.777
Aaed1	66129	3.01165	5.41066	3.62054	3.6762	3.7152	4.05277	3.39055	4.41012
Aagab	66939	119.052	107.528	111.262	120.482	111.214	129.077	111.744	126.515
Aak1	269774	234.662	202.728	212.289	206.422	174.372	196.445	206.607	182.124
Aamdc	66273	24.2161	25.3411	28.4074	27.0513	33.5176	23.0932	25.5373	20.1901
Aamp	227290	452.73	500.657	493.438	498.576	460.362	440.147	420.645	441.287
Aar2	68295	128.64	131.979	124.7	119.65	137.947	133.589	144.64	128.514
Aard	239435	3.62627	2.19166	1.94952	1.73406	2.42296	1.68228	1.87562	1.86052
Aars	234734	581.37	574.146	551.855	548.378	561.238	562.953	540.252	568.216
Aars2	224805	58.3276	60.887	64.8217	67.767	80.1192	75.8557	69.1096	75.0409
Aarsd1	69684	15.1812	18.6291	17.6153	16.9938	20.1913	14.9111	14.6443	13.9883
Aasdh	231326	8.113	7.60232	7.24109	5.68771	8.64189	9.48196	9.30598	7.64879
Aasdhppt	67618	37.7992	38.765	36.8321	43.5595	36.7482	33.1869	41.1916	38.1751
Aass	30956	3.5648	6.50649	6.33595	6.58942	3.9575	6.5762	8.36817	8.5446
Aatf	56321	19.6064	17.7387	19.7737	18.1729	16.3954	14.2229	16.4478	18.2606
Aatk	11302	419.909	456.961	475.545	474.646	511.083	520.437	403.404	411.519
AB041806	58213	2.33556	1.23281	1.25327	1.17916	0.565357	1.29995	1.87562	1.10253
Abat	268860	360.353	326.489	298.347	315.46	293.905	322.845	299.595	329.587
Abca1	11303	19.1762	16.4374	17.5457	14.2886	17.1222	21.0285	20.6319	20.5346
Abca2	11305	97.9707	98.8986	107.433	96.691	118.079	121.43	92.627	99.1587
Abca3	27410	63.1831	50.5451	47.5545	50.2183	44.744	69.1266	47.612	58.6407
Abca4	11304	6.63791	5.54764	6.1967	10.7512	9.69183	9.94077	9.30598	14.3329
Abca5	217265	11.8622	9.79398	10.4439	12.6239	11.6302	15.217	12.6244	12.3345
Abca7	27403	8.85055	18.2867	8.0766	12.1384	12.4379	14.9111	12.0473	14.4018
Abca8a	217258	9.28078	6.98591	6.96259	7.07495	7.59194	6.49973	11.8309	8.33787
Abca8b	27404	5.53159	8.21872	5.84857	5.89579	5.73434	4.43511	5.84329	6.33954
Abca9	217262	5.59306	8.76664	5.77895	6.58942	6.29969	10.3996	6.49255	9.78494
Abcb10	56199	19.8523	18.2182	22.6284	18.3116	21.8066	26.3048	22.5075	21.6371
Abcb1a	18671	1.04486	1.43828	0.417755	0.971072	2.50372	1.14701	1.80349	4.54793
Abcb1b	18669	1.90533	0.821872	2.36728	1.45661	0.807653	1.98815	2.16418	2.68741
Abcb4	18670	3.74919	1.98619	2.57616	3.26003	4.36133	3.67044	2.3806	3.92776
Abcb6	74104	21.8191	29.5189	23.8817	30.3807	27.2179	30.587	26.6916	31.491
Abcb7	11306	17.3938	14.2458	13.9252	16.3001	13.7301	16.9758	16.9528	13.0236
Abcb8	74610	69.6366	67.8729	62.8722	68.6687	70.4273	68.8207	64.0598	62.4307
Abcb9	56325	37.6148	39.7923	42.9592	34.1956	36.4251	38.5396	31.3085	33.7649
Abcc1	17250	13.0914	18.0812	14.4822	11.3754	16.7992	20.5697	19.5498	15.5043
Abcc10	224814	4.73259	2.73957	6.47521	3.05194	7.83423	7.79968	3.60697	4.61684
Abcc3	76408	4.5482	2.67108	4.10793	2.49704	6.29969	6.27033	3.60697	6.8908
Abcc4	239273	5.59306	6.30102	4.0383	5.75707	7.51117	5.27625	7.57464	4.54793
Abcc5	27416	49.6614	46.9152	41.0096	45.0855	43.2902	51.7684	50.209	52.0256
Abcc8	20927	27.7194	31.7106	23.6728	26.2189	26.5718	32.3457	29.505	31.5599
Abcd1	11666	23.6629	23.0124	24.6476	24.8317	29.8832	25.6931	25.1045	24.1178
Abcd2	26874	27.7194	25.0671	28.3377	25.1091	25.5218	26.4577	30.2986	29.0792
Abcd3	19299	146.526	133.897	142.803	145.314	164.923	166.699	173.64	187.361
Abcd4	19300	12.2924	9.72549	8.70323	11.0286	9.04571	8.79375	6.99752	6.54626
Abce1	24015	125.629	119.377	105.622	116.043	104.753	118.601	135.261	138.574
Abcf1	224742	127.903	132.458	132.985	129.985	115.01	110.725	99.4081	102.191
Abcf2	27407	248.86	230.398	229.417	232.294	231.796	236.896	225.436	221.953
Abcf3	27406	174.122	197.797	184.439	175.14	186.972	173.122	185.254	185.5
Abcg1	11307	46.1581	43.9702	52.0801	44.0451	44.0978	48.2509	45.5921	43.2053
Abcg2	26357	10.4486	12.5336	7.44997	14.0112	12.5186	12.3113	14.9329	13.7816
Abcg4	192663	104.977	98.0083	95.3874	89.408	93.1224	93.5197	90.03	90.8208
Abhd10	213012	24.0317	23.0809	26.6667	24.0687	24.2296	20.3403	23.1567	20.6035
Abhd11	68758	25.9985	30.1353	36.0662	29.479	29.1563	23.9343	24.0946	19.9833
Abhd12	76192	315.362	301.148	311.228	331.066	329.199	305.182	300.821	317.184
Abhd13	68904	33.3739	24.1767	21.1663	23.9994	25.8449	26.3048	31.5971	33.696
Abhd14a	68644	19.8523	24.6562	24.1602	22.6121	26.8141	20.7991	20.0548	16.6757
Abhd14b	76491	16.9636	17.1908	18.242	15.1903	19.3029	21.3344	18.6841	19.8455
Abhd15	67477	5.22428	7.60232	6.40558	6.93623	7.915	6.8056	7.57464	5.44374
Abhd16a	193742	118.315	128.623	118.016	126.933	135.363	119.519	123.719	127.066
Abhd17a	216169	239.641	277.519	284.909	281.75	269.191	235.749	226.518	235.252
Abhd17b	226016	47.08	47.8741	51.8016	56.1835	45.2286	45.1923	51.6518	55.3332
Abhd17c	70178	93.9756	100.885	96.6407	98.6332	99.3413	103.384	109.075	114.112
Abhd2	54608	11.9851	4.58879	5.01306	7.07495	5.65357	10.476	6.99752	8.82023
Abhd3	106861	50.399	46.9152	46.8582	43.0046	41.2711	38.3866	36.8632	38.8641
Abhd4	105501	120.404	135.746	114.952	131.58	136.897	133.665	142.836	137.609
Abhd5	67469	10.8788	13.3554	10.8616	13.0401	13.8916	14.5288	13.995	15.0909
Abhd6	66082	103.072	98.5562	99.3561	103.558	93.93	94.3608	95.5847	99.4343
Abhd8	64296	300.304	354.295	372.22	340.153	355.287	311.987	294.689	298.785
Abi1	11308	140.134	141.431	134.448	143.233	115.333	137.565	146.948	142.295
Abi2	329165	125.813	103.624	100.331	105.986	118.079	108.584	110.373	131.132
Abi3	66610	30.2394	38.5595	36.6928	38.288	58.2318	45.7275	41.7687	41.3448
Abl1	11350	55.6847	50.7506	55.3526	50.0796	54.6781	63.9268	52.9503	52.9214
Abl2	11352	39.1514	32.9434	35.5788	28.2305	35.779	30.6634	41.913	37.8305
Ablim1	226251	51.7511	46.4358	49.504	55.143	48.9438	51.7684	46.6021	45.8239
Ablim2	231148	119.605	115.61	124.213	107.928	106.126	111.49	99.4081	117.144
Ablim3	319713	21.3274	17.2593	15.8051	13.8031	23.745	23.3226	20.2712	18.1917
Abr	109934	1031.27	909.059	902.212	941.871	943.662	985.206	932.763	990.14
Abracl	73112	5.96183	6.98591	8.91211	8.04603	9.5303	7.11147	6.92538	7.02862
Abt1	30946	28.457	26.2999	24.9261	27.0513	27.2179	24.1637	24.9602	18.2606
Abtb1	80283	52.2428	53.2847	61.2011	56.8077	66.1468	52.6096	59.6593	49.476
Abtb2	99382	30.2394	32.327	30.0784	24.7623	31.1754	38.2337	26.6194	28.1145
Acaa1a	113868	157.712	176.634	185.623	175.209	182.206	177.099	152.791	163.105
Acaa1b	235674	0.245849	1.16432	0.905136	1.17916	0.888418	1.37641	1.15423	0.68908
Acaa2	52538	77.9955	72.8727	86.4057	81.9862	92.3147	89.0846	96.5225	94.6797
Acaca	107476	43.6381	38.8335	47.2063	36.3458	29.7216	42.363	40.3981	38.933
Acacb	100705	4.85551	6.16404	7.86772	7.14432	10.2572	10.7819	12.6244	8.13115
Acad10	71985	2.70433	3.76691	2.43691	2.91322	2.01913	1.83522	2.23632	4.20339
Acad11	102632	60.7861	51.2985	44.9783	43.9063	42.4018	51.8449	54.2488	49.2693
Acad12	338350	4.67112	4.93123	5.43082	3.95365	6.13816	4.81745	7.64678	5.03029
Acad8	66948	78.3028	71.7083	74.8478	67.2814	78.9885	72.8735	82.3111	83.7233
Acad9	229211	102.519	91.9127	99.0776	89.9629	83.5921	93.0609	103.304	97.0225
Acadl	11363	75.9058	73.4206	75.1263	81.9862	61.4624	67.7501	81.4454	74.972
Acadm	11364	52.6731	51.1615	50.3395	56.1141	52.5782	48.2509	54.0324	53.4037
Acads	11409	20.4054	20.6838	19.9826	20.3232	23.2604	24.6225	23.4453	21.9128
Acadsb	66885	87.7065	88.2828	77.2151	81.5701	81.7345	86.7141	91.617	98.4007
Acadvl	11370	83.8958	68.9688	72.6198	64.9925	82.3806	82.9672	86.2787	84.6191
Acan	11595	1.59802	1.98619	2.85466	1.59533	2.50372	1.91169	3.02986	0.757989
Acap2	78618	98.9541	82.9406	84.1777	87.4658	103.622	94.7431	85.0524	94.5418
Acap3	140500	344.127	366.897	347.363	352.569	401.323	429.212	352.69	382.784
Acat1	110446	283.156	303.682	282.89	307.344	259.903	267.712	305.078	295.409
Acat2	110460	96.2497	90.8854	88.216	94.7489	82.2191	83.1201	97.4603	78.9686
Acat3	224530	5.59306	6.64347	4.24718	5.06345	5.97663	6.8056	5.33832	5.78828
Acbd3	170760	63.4289	59.0378	62.3848	60.4146	53.0628	61.6327	56.8459	55.8155
Acbd4	67131	30.4852	31.4366	37.4587	28.8547	29.8024	31.1987	28.3508	24.5313
Acbd5	74159	45.3591	36.3678	40.0349	38.7735	41.7557	43.2041	45.0871	48.718
Acbd6	72482	36.3856	46.7097	46.3708	46.1259	35.1329	36.2456	32.4627	28.2523
Accs	329470	5.77744	3.8354	5.15231	4.85536	5.57281	6.19386	6.85324	4.96138
Acd	497652	34.5417	36.6418	38.155	33.4326	39.8173	36.1691	29.9379	26.8741
Ace	11421	19.1147	15.4101	15.1784	14.8435	25.118	31.0458	27.9179	26.8052
Acer2	230379	2.02825	1.9177	2.78503	2.01151	3.79597	3.2881	2.52488	2.96305
Acer3	66190	14.1978	13.8348	13.2289	13.1788	11.3071	10.5525	11.9751	12.748
Ache	11423	104.301	106.569	117.877	119.095	116.221	113.401	115.279	99.9856
Acin1	56215	37.5534	40.2717	44.6302	37.9412	34.083	32.9575	29.0722	27.9078
Ackr3	12778	17.5782	19.451	20.0522	22.1959	19.1414	21.5638	18.9727	18.1917
Acly	104112	367.667	360.939	324.317	371.851	427.733	449.628	410.04	417.652
Acn9	71238	6.94522	7.80779	6.05745	7.3524	6.46122	3.7469	5.84329	4.34121
Aco1	11428	69.2064	59.1063	55.7007	67.0733	63.8853	75.7028	68.2439	80.209
Aco2	11429	1279.21	1304.93	1234.26	1279.53	1146.62	1231.2	1257.68	1228.01
Acot1	26897	29.7477	28.2176	26.8756	30.3113	28.7524	28.14	27.4851	29.9061
Acot11	329910	43.2694	41.847	43.0288	41.3399	38.9289	48.3274	40.6145	49.9583
Acot13	66834	81.929	87.3239	93.5772	78.8649	89.2456	68.6678	70.5523	70.8375
Acot2	171210	10.3871	9.17757	10.0957	11.3061	11.3071	10.5525	12.0473	8.95805
Acot3	171281	6.88376	10.6158	9.32987	6.65878	11.0648	8.71729	8.29603	8.95805
Acot4	171282	2.95018	1.98619	1.32289	2.35832	3.23061	2.59989	2.16418	1.51598
Acot5	217698	10.0183	11.0953	10.3743	12.4158	16.0723	11.0113	12.3358	13.8505
Acot6	217700	7.86716	6.84893	5.57007	6.38133	6.38046	8.33495	6.99752	5.58155
Acot7	70025	1184.81	1231.51	1261.97	1200.73	1045.75	951.331	959.671	929.57
Acot8	170789	19.9137	20.6838	23.4639	25.664	26.5718	20.8756	19.6219	22.0506
Acot9	56360	41.7943	43.0798	42.7503	39.3284	40.1403	38.5396	34.4826	41.207
Acox1	11430	247.016	229.713	221.898	243.392	237.611	253.719	253.931	262.057
Acox2	93732	2.70433	0.479425	2.08878	2.15023	3.47291	2.98223	4.32836	1.10253
Acox3	80911	50.8907	42.0525	34.3255	46.4034	47.0054	55.5918	42.9951	53.1281
Acp1	11431	50.6448	53.5587	58.068	63.5359	61.1393	50.6979	54.6817	56.7802
Acp2	11432	76.1516	79.0367	69.3474	78.8649	73.1734	83.3495	87.5772	83.6544
Acp6	66659	14.0748	16.5059	15.5266	14.1499	11.3071	14.6817	13.2015	11.9211
Acsbg1	94180	447.014	435.387	421.515	401.885	453.174	485.262	455.488	465.818
Acsf2	264895	7.92862	9.58851	6.40558	7.83794	10.0149	7.87615	6.92538	8.40678
Acsf3	257633	29.6248	29.5874	27.6415	28.5773	26.9756	30.3576	31.9578	26.0472
Acsl1	14081	58.6349	58.6269	63.9165	60.0677	53.4666	57.1976	70.5523	65.4626
Acsl3	74205	102.273	111.569	118.085	112.089	100.31	101.09	114.99	124.034
Acsl4	50790	52.4272	42.8743	44.0035	41.3399	45.8747	47.0275	48.4777	51.4743
Acsl5	433256	36.0783	37.6691	34.1167	36.5539	33.1945	38.3866	34.8433	32.3868
Acsl6	216739	171.787	169.1	157.563	167.232	158.3	165.093	162.458	172.959
Acss1	68738	77.5038	69.7906	77.2847	66.1023	70.0235	82.126	85.1966	81.3115
Acss2	60525	86.9075	90.8854	80.9053	105.5	92.4763	99.8665	100.057	98.6074
Acss3	380660	1.59802	2.80806	2.22803	2.01151	4.1998	5.88799	3.75125	4.54793
Acta1	11459	6.20768	7.60232	8.70323	8.39284	10.7418	9.17609	7.35822	7.78661
Acta2	11475	13.7061	16.232	14.7607	14.0805	37.3943	31.734	30.4428	35.1431
Actb	11461	2496.53	2792.31	2901.73	2767.83	2956.98	2865.46	2587.86	2580.12
Actg1	11465	1492.98	1419.99	1470.57	1467.08	1412.67	1420.84	1460.82	1432.74
Actl6a	56456	21.5118	25.2726	20.9574	18.5197	23.6642	22.252	23.1567	22.6707
Actl6b	83766	153.901	161.087	164.387	163.695	149.416	131.448	132.592	133.475
Actn1	109711	22.9254	28.1491	27.2237	24.4849	23.0989	21.2579	24.5274	23.9111
Actn2	11472	55.3159	45.6139	48.7381	45.2242	42.5633	40.4513	45.4478	40.1734
Actn3	11474	1.41363	3.219	2.78503	2.42768	2.42296	2.37049	2.0199	1.99833
Actn4	60595	332.572	331.351	339.078	340.291	343.979	344.945	322.968	331.448
Actr10	56444	205.837	195.4	201.149	207.463	164.438	170.293	194.271	195.699
Actr1a	54130	442.159	439.702	412.881	422.07	399.788	430.282	421.799	423.44
Actr1b	226977	411.796	415.662	407.659	374.418	409.238	408.948	409.103	405.386
Actr2	66713	231.712	179.648	186.876	195.532	181.318	193.692	199.105	210.721
Actr3	74117	243.329	248.753	248.564	256.987	214.513	250.201	286.249	284.177
Actr3b	242894	209.402	197.249	201.845	215.509	201.267	197.439	212.595	199.144
Actr5	109275	12.7841	14.3828	13.7859	13.595	16.4761	14.8347	16.7363	14.1951
Actr6	67019	32.3906	30.4778	28.4074	34.4731	27.7025	24.0108	27.9179	29.2859
Actr8	56249	135.524	124.719	116.275	122.979	108.468	108.89	124.873	119.418
Actrt3	76652	1.41363	2.05468	1.60139	1.59533	1.04995	1.45288	1.80349	1.17144
Acvr1	11477	22.741	18.9715	19.6345	19.0746	15.1839	20.9521	21.4975	20.3968
Acvr1b	11479	9.15786	12.3966	10.0957	9.43327	10.0149	8.79375	7.93533	8.75132
Acvr1c	269275	7.86716	8.21872	7.65884	8.4622	6.94581	6.19386	10.8931	8.75132
Acvr2a	11480	25.1995	16.1635	16.5013	19.6989	17.0415	16.8228	23.0125	21.7749
Acvr2b	11481	12.9071	9.31455	12.463	9.71072	11.1456	11.8525	12.408	11.3698
Acvrl1	11482	1.59802	2.32864	4.52568	2.77449	4.60362	4.12924	2.95772	6.54626
Acy1	109652	29.4404	25.8205	24.9261	23.8606	20.1106	21.1815	23.5896	27.0809
Acy3	71670	2.58141	3.97238	2.78503	2.91322	4.84592	2.44696	4.32836	4.2723
Acyp1	66204	9.77248	11.9171	14.0644	11.7222	14.0532	8.02908	8.65673	7.64879
Acyp2	75572	10.2642	10.3419	12.7415	11.4448	12.7609	9.55843	7.79106	7.16644
Ada	11486	1.72094	3.15051	2.36728	2.91322	2.98832	1.83522	1.15423	2.06724
Adal	75894	12.9071	11.0268	11.906	11.9997	11.0648	12.1583	13.1294	10.8875
Adam10	11487	30.9155	27.2588	29.1036	31.213	26.8948	33.4927	30.8035	37.2793
Adam11	11488	151.381	161.909	160.696	159.186	153.696	156.682	145.505	141.882
Adam12	11489	3.50334	0.753383	1.18364	2.08087	1.61531	1.60582	1.37065	1.86052
Adam15	11490	65.1499	67.9414	67.8852	63.3278	63.2392	65.6091	61.6792	61.3971
Adam17	11491	13.1529	11.7117	7.86772	13.595	14.457	17.4346	14.7886	17.7094
Adam19	11492	7.06815	5.06821	4.3168	8.87837	3.23061	4.35864	5.04976	3.92776
Adam22	11496	120.343	88.3513	103.951	98.0783	109.275	102.696	110.445	123.276
Adam23	23792	38.3524	37.0527	33.5597	33.9182	24.7142	29.7458	32.8956	36.5902
Adam9	11502	36.3241	29.108	27.7111	34.1262	36.1828	39.6866	40.5423	44.3079
Adamts1	11504	33.1281	23.7658	27.6415	25.5253	31.7408	42.363	31.6692	41.0003
Adamts10	224697	2.21264	1.98619	0.974762	1.24852	2.66525	2.06462	3.75125	3.37649
Adamts13	279028	0.983394	1.71223	1.94952	1.04043	2.98832	0.917609	2.0199	1.51598
Adamts15	235130	5.90037	8.62966	3.82942	4.57791	5.65357	5.42919	4.97762	4.61684
Adamts16	271127	1.96679	0.410936	1.53177	1.52597	1.13071	1.45288	1.29851	1.03362
Adamts17	233332	5.90037	5.34217	9.12099	9.0171	11.3879	13.2289	10.2438	9.78494
Adamts2	216725	10.51	16.4374	7.51959	9.15582	10.8225	12.0054	8.87315	7.99333
Adamts20	223838	5.47013	4.58879	1.46214	7.49113	4.60362	7.72321	5.84329	3.37649
Adamts3	330119	13.829	13.15	12.1149	13.0401	11.2264	10.0937	17.1692	16.1245
Adamts4	240913	44.2527	43.6962	41.1489	36.3458	51.0437	62.0151	48.8384	43.6188
Adamts5	23794	0.676084	2.39713	0.696259	1.1098	1.69607	0.841142	2.3806	1.24034
Adamts8	30806	10.2027	7.32836	10.1654	9.78008	7.18811	6.95854	7.64678	7.37316
Adamts9	101401	2.7658	2.73957	2.92429	4.09238	3.87673	2.82929	2.0199	2.5496
Adamtsl1	77739	4.85551	7.67081	9.46912	10.8899	9.04571	7.11147	7.5025	7.37316
Adamtsl2	77794	7.62131	11.5062	7.51959	8.32347	7.34964	8.56435	9.23384	9.09586
Adamtsl4	229595	10.6944	10.2734	13.6467	5.89579	6.86505	11.0113	12.0473	10.3362
Adamtsl5	66548	6.02329	3.219	6.1967	3.19067	4.03826	2.75283	5.91543	2.82523
Adap1	231821	246.402	261.15	244.805	251.785	226.627	218.467	220.53	208.447
Adap2	216991	12.9071	10.6843	9.26024	8.32347	10.338	14.6817	12.3358	12.6791
Adar	56417	188.627	155.334	155.475	155.163	152.646	154.77	151.565	126.929
Adarb1	110532	70.1283	60.6131	49.0862	49.3859	50.3168	50.3156	47.3956	46.7197
Adarb2	94191	23.9088	19.177	17.685	25.456	16.6376	24.0872	26.3309	14.6774
Adat1	30947	11.1861	10.4104	9.60837	5.89579	9.69183	6.72913	9.73882	8.26897
Adat2	66757	1.59802	1.71223	2.43691	2.5664	2.98832	1.37641	2.59702	2.06724
Adat3	100113398	3.68773	4.93123	3.48129	3.26003	4.1998	4.43511	4.25622	3.99667
Adck1	72113	77.934	65.7498	76.1707	72.761	73.1734	66.2973	72.428	82.6897
Adck2	57869	17.025	22.259	19.0079	17.3406	19.2221	21.1815	18.2513	17.7783
Adck3	67426	177.441	186.496	177.616	184.781	181.56	184.745	167.219	179.368
Adck4	76889	33.1896	36.2994	38.5727	36.1378	28.5101	34.7162	27.1244	33.696
Adck5	268822	17.7626	20.6838	19.7041	21.7798	19.4644	16.2111	16.3035	16.9514
Adcy1	432530	406.695	341.899	419.148	391.411	377.335	385.702	380.463	383.335
Adcy2	210044	66.2562	76.2286	69.9044	71.8593	66.4698	69.9677	71.1295	76.1434
Adcy3	104111	50.7677	46.0248	36.5536	36.9701	47.49	52.6861	47.7563	50.992
Adcy5	224129	49.1697	46.7782	51.4535	52.8541	49.9129	47.4098	47.6841	46.7886
Adcy6	11512	6.94522	6.16404	5.22194	6.58942	11.2264	4.74098	5.26618	4.96138
Adcy7	11513	7.43692	4.45181	4.38643	5.3409	8.23806	4.97038	5.69901	5.37483
Adcy8	11514	8.113	12.1226	16.4317	15.8146	9.7726	11.1642	11.6144	13.2993
Adcy9	11515	31.9603	38.6965	31.3316	40.3689	30.7716	31.581	24.816	29.3548
Adcyap1	11516	3.13457	2.6026	2.57616	2.70513	2.18066	2.14109	1.44279	3.23868
Adcyap1r1	11517	81.3144	83.6255	71.088	82.9573	81.896	86.3317	83.4653	87.5132
Add1	11518	798.885	806.325	755.58	739.749	835.355	844.2	875.628	878.509
Add2	11519	266.008	275.464	284.561	262.189	264.749	252.343	244.408	256.545
Add3	27360	253.408	213.55	218.973	234.236	241.407	255.936	266.627	281.627
Adh1	11522	1.59802	1.71223	0.974762	0.624261	1.13071	1.45288	1.08209	1.37816
Adh5	11532	166.993	171.634	178.033	176.666	170.253	153.929	172.052	168.894
Adhfe1	76187	32.3906	29.7929	31.4013	31.7679	30.5293	27.3753	25.6816	31.491
Adi1	104923	37.5534	36.7788	37.5283	41.4093	43.371	30.9693	38.5946	33.9717
Adipor1	72674	85.1865	73.9685	71.5058	84.7607	79.5538	84.7259	75.0971	73.456
Adipor2	68465	16.7177	16.1635	16.0139	13.4563	14.2147	14.2229	14.5722	13.0925
Adk	11534	118.745	113.35	112.724	112.575	88.5995	96.1196	112.682	112.596
Adm	11535	3.31896	2.46562	2.92429	2.42768	2.58449	2.59989	0.865673	1.92943
Adnp	11538	1.04486	1.9177	2.01915	1.45661	2.42296	1.83522	1.87562	1.7227
Adnp2	240442	35.5251	32.6694	32.5849	38.3573	32.5484	40.3748	35.4204	41.1381
Ado	211488	44.2527	55.8873	44.282	52.2992	56.3742	48.7098	56.3409	62.0172
Adora1	11539	203.686	183.688	209.365	189.22	175.907	192.01	166.786	183.709
Adora2b	11541	3.99504	5.75311	3.41167	6.72814	3.79597	6.65267	4.4005	3.4454
Adora3	11542	2.39702	2.6026	2.64578	1.59533	2.18066	2.82929	2.52488	2.27397
Adpgk	72141	14.3207	13.3554	13.5074	14.6354	14.2147	17.4346	17.097	15.4354
Adprh	11544	224.152	231.426	234.221	217.936	214.513	188.339	204.948	206.38
Adprhl2	100206	69.1449	86.4336	79.1646	79.6973	90.1341	87.9375	62.5449	70.2862
Adprm	66358	12.5997	11.3007	8.98174	11.7916	13.3263	11.0878	12.408	14.1262
Adra1a	11549	1.84386	2.53411	3.41167	4.16174	2.01913	2.59989	0.865673	0.895805
Adra1b	11548	2.33556	2.87655	3.20279	2.28896	1.21148	2.75283	3.31841	2.82523
Adra1d	11550	10.0798	10.1364	11.4883	12.9014	8.64189	10.0937	8.58459	11.232
Adra2a	11551	10.4486	14.0403	12.8808	12.9707	14.6185	16.5934	15.2214	15.1598
Adra2c	11553	64.2279	60.5446	61.8278	61.1082	68.489	67.1384	65.8633	64.4979
Adrb1	11554	18.3772	15.3416	17.685	14.4967	17.203	16.4405	15.1493	16.0556
Adrb2	11555	7.74423	7.67081	6.54483	7.97666	8.15729	8.25848	8.51245	10.1984
Adrbk1	110355	206.574	208.413	206.371	220.85	208.94	234.602	240.873	243.659
Adrbk2	320129	61.7695	46.9837	47.4848	58.8192	50.3975	56.6624	48.6941	67.461
Adrm1	56436	100.798	117.528	116.693	109.315	107.176	105.907	94.0698	99.5721
Adsl	11564	68.5918	71.9138	79.0254	72.1368	66.3083	66.8325	71.6344	73.3182
Adss	11566	83.4041	91.8442	85.7094	89.8242	67.3583	73.0264	82.8882	81.7939
Adssl1	11565	56.914	53.9696	49.1559	49.1085	41.8364	46.1863	52.806	50.0272
Aebp1	11568	12.5997	15.8895	16.0139	14.2193	24.3104	22.4814	21.2811	17.7094
Aebp2	11569	20.0981	21.8481	22.2803	20.1151	17.6876	21.3344	20.6319	24.3934
Aen	68048	28.8872	28.5601	31.9583	29.479	25.8449	21.5638	25.7538	25.496
Aes	14797	319.788	363.131	390.183	368.175	365.382	328.275	310.344	303.54
AF251705	140497	18.4386	17.3278	18.7294	19.9763	21.9682	20.4933	19.2612	16.8136
AF529169	209743	0.737546	1.3013	0.974762	2.35832	1.37301	1.83522	2.88558	2.61851
Afap1	70292	47.6946	37.1897	34.1863	36.9701	44.3401	36.0162	35.4926	43.6877
Afap1l1	106877	13.7675	13.6294	12.3238	11.5835	13.407	13.1524	16.5921	15.5043
Afap1l2	226250	10.2027	10.2049	14.5518	11.098	14.9416	13.9171	15.0771	13.2993
Aff1	17355	11.5549	9.72549	12.1149	9.78008	7.43041	14.6053	10.3159	8.47569
Aff2	14266	10.6944	11.8487	11.4186	11.5835	9.44954	13.2289	11.0373	13.9194
Aff3	16764	79.1018	71.0235	70.8095	82.8186	69.7004	81.2849	74.5921	74.2829
Aff4	93736	126.612	120.678	120.174	122.494	118.079	130.989	135.839	131.339
Afg3l1	114896	29.8091	30.2038	24.3691	27.3287	30.8523	30.2811	31.3806	33.696
Afg3l2	69597	122.924	121.843	125.048	113.685	111.86	117.607	129.057	137.472
Afmid	71562	2.02825	1.23281	2.64578	2.01151	2.26143	1.91169	2.66916	1.37816
Aftph	216549	58.9422	52.9423	48.1115	57.0158	44.6632	48.9392	57.423	54.7819
Aga	11593	8.97347	6.91742	8.0766	6.45069	6.86505	7.64674	7.21394	8.61351
Agap1	347722	71.3576	69.7222	68.9296	58.6111	61.2201	61.0975	55.9802	59.8122
Agap2	216439	11.8622	10.8898	14.6911	10.8899	12.7609	12.6936	12.7687	10.5429
Agap3	213990	299.874	303.887	307.468	298.327	286.313	297.152	299.09	297.752
Agbl2	271813	1.41363	5.27368	2.1584	2.01151	2.42296	3.89984	1.87562	2.75632
Agbl3	76223	4.17943	5.75311	4.0383	3.46811	5.16898	4.66451	3.53483	5.03029
Agbl4	78933	15.427	14.2458	13.2985	15.121	10.4995	12.923	15.005	14.8152
Agbl5	231093	6.94522	3.49296	3.06354	5.47962	3.9575	6.42326	5.98757	7.51098
Agfg1	15463	36.6314	39.1759	36.1358	44.808	35.5367	36.9338	31.5249	38.5196
Agfg2	231801	81.929	102.46	100.609	99.3268	88.438	86.5611	77.4777	81.7249
Aggf1	66549	40.7494	51.5725	53.2638	46.5421	52.5782	51.539	60.1643	47.8222
Agk	69923	70.6815	71.5714	67.5371	69.4317	52.0936	60.9445	65.6469	68.0122
Agl	77559	38.2295	29.4504	32.1671	25.3172	36.2636	26.7636	38.306	38.933
Agmo	319660	8.05154	7.53383	3.41167	5.3409	5.16898	6.49973	6.85324	4.68575
Ago1	236511	19.3606	19.451	21.4448	21.1555	16.5569	19.1933	17.7463	17.5026
Ago2	239528	77.135	71.0919	62.8722	67.6282	69.2966	66.5267	74.0872	68.1501
Ago3	214150	15.6728	11.0268	10.235	10.4043	12.7609	7.95261	12.2637	7.09753
Ago4	76850	6.02329	4.38332	6.61446	7.9073	5.65357	4.89392	8.72887	5.03029
Agpat1	55979	23.7244	21.2317	28.5466	24.693	19.949	20.4933	22.5796	23.6355
Agpat2	67512	3.07311	3.35598	2.22803	3.19067	5.00745	5.96446	4.4005	3.23868
Agpat3	28169	119.114	107.46	108.129	115.766	106.933	99.1018	104.891	96.6091
Agpat4	68262	85.7397	94.4468	87.0323	85.9399	79.5538	75.3969	83.4653	78.3485
Agpat5	52123	37.9221	42.0525	45.0479	42.7965	36.5867	38.2337	46.3856	45.2037
Agpat6	102247	60.4173	58.9008	57.511	63.189	70.6696	70.6559	56.918	69.2526
Agpat9	231510	2.45849	2.32864	2.36728	3.88429	1.93837	3.82337	2.45274	2.48069
Agps	228061	38.1065	37.0527	26.3882	30.1032	38.6058	36.0926	39.316	46.3062
Agrn	11603	51.5053	50.4082	53.1942	50.0102	56.2934	62.7033	51.5075	59.4676
Agt	11606	52.4887	54.86	49.8521	55.143	48.7822	47.2569	52.3732	45.3415
Agtpbp1	67269	159.248	136.362	115.857	163.001	133.747	157.523	168.734	155.388
Agtrap	11610	9.46517	7.0544	9.67799	7.07495	10.7418	4.74098	8.00747	7.44207
Ahctf1	226747	37.5534	34.0392	33.3508	31.0743	29.6409	39.6866	39.9652	40.0356
Ahcy	269378	38.7826	35.2035	32.2368	34.6811	27.864	31.2752	39.8931	31.9733
Ahcyl1	229709	353.407	339.022	350.357	350.973	333.076	359.703	374.62	362.732
Ahcyl2	74340	148.124	126.157	126.023	131.442	137.624	143.759	160.438	160.831
Ahdc1	230793	28.7028	23.5603	24.3691	24.4849	26.0872	22.252	21.209	18.6052
Ahi1	52906	288.565	325.53	316.658	314.558	341.96	305.411	302.697	297.407
Ahnak	66395	3.81065	3.8354	4.45606	5.75707	7.43041	7.11147	8.72887	6.27063
Ahnak2	100041194	0.921932	1.64374	1.81027	2.42768	0.565357	1.14701	1.00995	0.551264
Ahr	11622	12.4154	8.15023	11.6275	10.8899	10.9033	15.5994	10.5324	14.7463
Ahsa1	217737	254.392	248.274	249.887	224.873	213.059	181.534	199.177	199.627
Ahsa2	268390	19.9752	19.177	22.2106	21.2942	13.5686	15.217	16.8806	14.953
AI115009	99542	2.02825	2.94504	2.08878	1.24852	3.31138	3.2881	2.30846	2.20506
AI118078	244886	2.58141	5.47915	3.06354	3.19067	4.84592	4.43511	2.95772	4.54793
AI314180	230249	67.7928	61.6404	60.1567	60.2065	63.8046	69.7383	69.8309	69.5971
AI413582	106672	33.9886	46.0933	45.8138	39.051	45.067	38.6161	30.2264	26.1162
AI429214	621080	2.58141	2.87655	1.39252	1.38725	1.8576	2.67636	2.30846	0.137816
AI464131	329828	31.8374	24.1767	27.8503	29.479	31.0946	29.5164	26.7637	29.975
AI467606	101602	2.02825	2.46562	2.78503	4.2311	2.66525	5.73506	3.10199	3.65213
AI504432	229694	1.22924	1.84921	1.67102	2.70513	0.807653	1.29995	1.73135	0.757989
AI593442	330941	44.4986	41.0936	44.282	44.3225	43.1287	46.1099	57.2787	56.0222
AI597479	98404	39.2129	30.0668	26.3882	28.8547	27.1371	31.9634	40.5423	42.2406
AI837181	107242	65.2728	74.7904	76.7973	72.2061	75.1925	65.3797	61.1021	60.6391
AI846148	68229	32.2676	36.5733	34.7433	34.265	31.66	35.328	31.9578	31.0775
AI849053	329697	0.86047	0.821872	1.25327	0.624261	1.13071	1.29995	1.00995	0.551264
AI854517	101694	19.6679	16.5059	15.2481	22.2653	19.1414	21.1815	22.4354	18.1228
AI854703	243373	21.2659	20.4098	28.9644	17.2018	22.5335	20.2639	14.5722	23.8422
AI987944	233168	6.76084	10.0679	10.3046	8.25411	7.75347	9.25256	11.3259	9.23368
Aida	108909	8.85055	9.04059	7.44997	9.64136	7.59194	8.71729	10.0995	8.68241
Aif1	11629	88.8128	94.1044	98.0332	79.7666	138.028	110.037	93.6369	99.5721
Aif1l	108897	5.28575	7.39685	5.57007	6.72814	6.29969	8.94669	7.93533	4.89247
Aifm1	26926	40.6265	45.6824	41.3578	50.2183	43.7748	42.8218	53.311	54.4374
Aifm2	71361	12.7841	10.8898	14.0644	15.884	14.457	11.1642	13.0572	14.6085
Aifm3	72168	35.0949	34.9981	39.1297	33.1552	43.2902	41.5983	45.8085	40.5179
Aig1	66253	38.7826	38.0801	41.497	48.8311	40.1403	34.028	40.0374	39.2776
Aim2	383619	3.81065	2.80806	3.69017	2.91322	3.63444	2.98223	4.03981	2.82523
Aimp1	13722	61.0934	68.9688	65.1002	65.4086	59.6048	56.6624	49.0548	56.8491
Aimp2	231872	42.7777	44.929	46.5797	48.5536	39.4942	35.7868	35.1319	33.4893
Aip	11632	119.605	136.157	132.707	119.026	134.878	122.96	117.443	113.905
Ajap1	230959	49.7229	62.2568	63.2899	58.4724	70.6696	54.9801	55.3309	54.9197
Ajuba	16475	4.97843	2.67108	3.41167	4.786	6.46122	8.64082	8.07961	5.995
AK010878	100233175	4.73259	6.23253	6.89296	9.572	6.94581	5.65859	6.56469	5.92609
Ak1	11636	138.044	142.732	147.119	143.719	133.667	128.542	129.779	124.93
AK129341	234915	6.8223	6.64347	8.84248	9.43327	7.02658	6.49973	9.8831	7.92443
AK157302	432732	1.47509	2.32864	1.46214	1.73406	1.21148	1.98815	1.58707	1.37816
Ak2	11637	30.9155	34.3817	29.5214	30.7275	32.4676	26.3813	27.1966	29.1481
Ak3	56248	86.846	77.8039	75.1263	79.4198	75.6771	81.5143	87.2887	90.3385
Ak4	11639	95.3278	76.2286	84.7347	85.5237	73.1734	75.3969	79.5698	101.295
Ak5	229949	739.697	701.81	653.578	704.929	608.728	677.348	723.703	707.686
Ak7	78801	4.85551	3.76691	3.13316	4.36982	5.49204	7.64674	7.79106	7.16644
Ak8	68870	6.94522	5.06821	8.70323	10.1963	10.7418	8.41142	11.3259	9.37149
Ak9	633979	3.44188	1.3013	0.626633	1.24852	1.04995	1.37641	2.09204	1.37816
Akap1	11640	27.4736	23.0124	25.6919	20.3925	26.491	24.9284	23.2289	28.0456
Akap10	56697	17.824	14.5197	14.134	17.2712	19.0606	16.8993	17.3135	18.5363
Akap11	219181	151.013	140.403	137.024	135.534	114.041	129.612	145.361	140.641
Akap12	83397	9.83394	8.62966	7.86772	8.18475	6.46122	4.74098	7.21394	6.75299
Akap13	75547	49.7229	43.0798	39.7564	39.3284	51.9321	49.5509	46.0971	52.5079
Akap17b	338351	32.2062	33.6283	28.8251	27.3981	23.2604	28.5224	27.2687	27.3565
Akap2	11641	1.90533	1.36979	2.50653	2.15023	1.53454	1.83522	2.23632	1.30925
Akap5	238276	30.3623	28.4916	30.8443	26.5658	26.3295	28.7518	26.7637	29.9061
Akap6	238161	120.773	125.404	122.542	116.321	109.275	128.083	128.192	117.626
Akap7	432442	17.3938	17.0538	16.0139	18.1036	16.4761	19.1933	19.9826	16.7447
Akap8	56399	57.4056	52.6683	52.2194	50.2183	49.5899	57.7329	54.5374	59.0542
Akap8l	54194	85.8626	107.665	103.603	101.477	95.7069	85.8729	90.1021	74.903
Akap9	100986	60.5402	60.4076	60.9923	54.4494	65.7429	55.5154	65.4304	58.5718
Akip1	57373	8.91201	7.46534	9.81725	7.9073	8.23806	9.48196	11.5423	8.40678
Akirin1	68050	52.7345	68.2839	65.5179	68.3219	65.1776	63.0856	68.6046	69.5971
Akirin2	433693	39.2743	41.1621	40.383	40.9238	34.1637	38.5396	38.811	39.8978
Akna	100182	25.937	23.9028	21.9321	29.7564	25.8449	26.3813	29.1443	25.496
Akr1a1	58810	449.411	452.03	445.327	458.415	483.623	426.765	413.719	424.542
Akr1b10	67861	42.7777	35.6829	39.9652	35.7216	42.2402	37.469	41.9851	39.8978
Akr1b3	11677	81.9905	88.6252	85.7094	92.3212	77.4539	73.4852	82.5275	75.1787
Akr1b8	14187	0.86047	1.16432	0.905136	1.04043	0.807653	1.29995	1.00995	1.58489
Akr1c18	105349	5.8389	7.67081	6.33595	6.93623	4.84592	4.81745	6.34827	6.27063
Akr1e1	56043	60.4788	66.1607	58.1376	61.455	53.5474	48.3274	63.5548	59.7433
Akr7a5	110198	67.9771	81.5708	90.0959	78.8649	79.7153	77.0027	69.7588	70.2173
Akt1	11651	214.687	241.288	218.347	214.954	214.916	221.067	215.625	236.492
Akt1s1	67605	31.8989	31.7106	36.4143	32.6003	40.948	36.5514	34.8433	34.0406
Akt2	11652	67.424	68.1469	63.7773	62.0792	68.489	62.3974	68.4603	75.5921
Akt2-ps	111116	0.86047	0.753383	0.905136	1.52597	1.8576	1.07054	1.37065	2.06724
Akt3	23797	36.3241	32.1215	37.3891	31.9067	29.8832	36.0926	32.7513	29.6994
Aktip	14339	93.4225	92.7346	102.698	95.6506	90.1341	97.8018	116.866	101.846
Alad	17025	92.0703	91.7757	100.54	95.1651	100.553	82.279	71.0573	77.3148
Alas1	11655	198.093	196.496	184.509	184.018	235.835	208.374	215.553	215.338
Alas2	11656	5.47013	3.8354	1.67102	4.43919	3.23061	3.67044	2.7413	3.65213
Alcam	11658	39.0899	38.6965	36.6232	40.2995	37.2328	39.916	44.1493	39.8289
Aldh16a1	69748	21.6347	28.2176	27.92	33.4326	32.9522	35.4044	35.5647	32.0422
Aldh18a1	56454	76.0901	70.3386	74.9174	72.761	78.8269	90.2316	85.5573	68.3568
Aldh1a1	11668	44.0069	37.2582	33.0723	40.785	38.2827	36.8573	42.2737	42.9297
Aldh1a2	19378	17.7011	12.876	17.1976	17.5487	24.0681	28.3694	36.6468	29.975
Aldh1b1	72535	51.997	56.5037	52.5675	50.8426	52.7397	58.1152	48.7662	48.4424
Aldh1l1	107747	139.396	164.374	139.878	135.673	158.219	159.129	156.182	153.527
Aldh1l2	216188	4.11796	2.73957	4.59531	5.47962	6.46122	7.11147	6.13185	7.78661
Aldh2	11669	273.629	274.437	294.169	287.021	277.59	281.859	271.461	283.074
Aldh3a1	11670	1.41363	1.98619	1.74065	0.971072	1.61531	1.60582	1.51493	1.51598
Aldh3a2	11671	86.4158	98.6247	79.5127	85.385	85.7727	84.8024	93.132	95.7822
Aldh3b1	67689	26.9204	23.0124	27.5718	25.1785	30.8523	28.4459	29.6493	24.6002
Aldh3b2	621603	1.22924	1.71223	2.43691	1.87278	2.34219	1.91169	2.16418	0.551264
Aldh4a1	212647	31.653	35.6829	31.9583	33.0164	32.7907	33.6457	32.8956	35.6255
Aldh5a1	214579	45.9737	39.1074	44.9087	45.571	32.3061	33.1104	35.1319	37.4171
Aldh6a1	104776	122.371	111.569	104.16	102.309	99.6644	124.183	123.575	124.172
Aldh7a1	110695	86.6616	91.7757	89.0515	89.1305	71.558	76.7733	80.2912	75.0409
Aldh9a1	56752	69.1449	70.0646	64.6128	61.455	61.4624	58.8799	68.316	70.424
Aldoa	11674	9162.29	9813.5	9976.27	9704.06	8644.47	7864.75	7780.45	7608.48
Aldoart1	353204	42.9006	48.3535	50.4787	47.5825	51.7706	44.8864	44.9428	46.3751
Aldoart2	79459	5.59306	5.95857	6.96259	6.24261	5.73434	6.5762	6.27613	5.995
Aldoc	11676	2651.11	2772.72	2691.88	2731.35	2395.5	2230.33	2294.54	2264.11
Alg1	208211	30.9769	28.5601	31.262	31.0049	32.9522	30.3576	28.4229	32.3179
Alg10b	380959	4.97843	2.12317	4.0383	3.19067	2.82679	2.67636	3.46269	3.58322
Alg11	207958	26.2443	23.9713	27.363	23.4445	19.7067	21.105	26.1866	26.3229
Alg12	223774	5.16282	3.42447	5.98782	6.65878	6.62275	6.8056	4.68906	5.03029
Alg13	67574	2.15118	1.98619	1.94952	2.5664	2.90755	2.90576	3.46269	1.99833
Alg14	66789	7.92862	6.438	8.14623	7.56049	7.51117	7.95261	7.21394	8.68241
Alg2	56737	175.843	177.113	173.16	175.972	160.4	164.94	148.535	177.369
Alg3	208624	18.8074	23.0124	18.9382	21.1555	21.8066	23.3226	19.6941	17.7783
Alg5	66248	17.4553	14.7252	15.9443	17.0631	12.5994	17.3581	16.7363	18.1228
Alg6	320438	4.24089	6.36951	5.84857	6.58942	7.02658	5.19979	4.83334	5.58155
Alg8	381903	5.8389	8.49268	6.96259	6.72814	8.07653	5.04685	7.93533	5.44374
Alg9	102580	18.9303	24.3137	23.4639	17.9648	22.2912	19.4992	24.9602	25.5649
Alk	11682	3.38042	2.67108	1.25327	0.762985	1.21148	2.59989	1.51493	2.20506
Alkbh1	211064	27.1663	22.67	18.5901	23.4445	20.8374	23.8578	21.209	23.2909
Alkbh2	231642	5.10136	5.34217	3.55092	3.95365	6.38046	5.50565	3.17413	4.34121
Alkbh3	69113	10.3871	13.9033	13.7163	14.4967	15.4262	11.9289	15.1493	12.0589
Alkbh4	72041	29.5018	27.7382	28.1985	26.8432	27.9448	23.7049	27.7015	24.6002
Alkbh5	268420	38.8441	42.1894	41.4274	45.1548	43.9363	43.5864	37.2239	42.9297
Alkbh6	233065	48.3707	60.5446	65.1002	64.0908	61.6239	53.5272	42.8508	38.3818
Alkbh7	66400	54.0252	61.5034	58.7642	53.617	54.9204	46.1863	38.2339	38.3818
Alkbh8	67667	33.6813	26.2999	26.5275	23.167	22.7758	25.6166	24.0224	29.0792
Alms1	236266	2.64287	2.53411	4.45606	6.38133	2.58449	3.13516	3.53483	2.48069
Alox12b	11686	22.9254	23.6973	15.1088	23.93	25.6026	24.4696	23.5174	25.6338
Alox5	11689	4.42527	2.87655	4.45606	2.01151	4.1998	5.58212	3.75125	5.51264
Alox5ap	11690	10.633	13.4924	13.4378	11.1673	11.7917	10.3996	12.1916	10.3362
Alox8	11688	10.51	16.8484	13.9948	10.9592	14.6185	15.217	15.0771	13.0925
Aloxe3	23801	12.3539	9.86247	15.2481	14.7742	10.5803	12.8465	12.7687	11.6455
Alpl	11647	6.20768	7.12289	3.89905	5.20217	6.54199	8.25848	10.3881	9.30259
Als2	74018	59.7412	41.3676	37.1802	50.4957	53.9512	50.392	56.1966	49.7516
Als2cl	235633	6.02329	4.10936	4.3168	3.39875	6.38046	8.64082	3.53483	4.75466
Alx4	11695	1.96679	1.09583	1.04439	0.0693623	0.726888	0.841142	1.22637	0.826897
Alyref	21681	49.9687	55.9558	57.8591	54.0332	48.3784	45.4217	53.0946	47.2709
Alyref2	56009	2.58141	2.05468	2.85466	1.87278	2.42296	2.59989	2.7413	1.86052
Amacr	17117	39.3358	32.2585	35.5092	36.4152	31.3369	28.7518	31.3085	32.0422
Ambra1	228361	82.3593	69.8591	72.3413	79.5585	80.7653	77.8438	79.714	80.5535
Amd1	11702	52.2428	39.5184	45.3961	41.7561	35.3752	43.7394	48.622	50.0272
Amdhd2	245847	43.5152	42.2579	44.0732	44.8774	49.5091	41.9806	39.2438	40.2423
Amer1	72345	12.0466	11.3692	12.1149	8.67029	8.48036	10.0937	9.81096	9.99167
Amer2	72125	67.1781	70.7495	74.0819	63.6052	67.3583	64.6914	68.4603	61.9483
Amer3	211383	83.0354	63.1472	71.9931	72.3449	64.1276	72.1088	66.9454	66.0828
Amfr	23802	149.476	154.306	144.334	150.169	150.223	170.905	179.483	172.546
Amigo1	229715	50.2146	50.6136	43.0984	48.5536	49.8322	45.5746	45.015	54.5063
Amigo2	105827	23.1098	20.9577	23.4639	25.1091	20.9182	19.8051	26.1866	26.5296
Amigo3	320844	3.44188	1.09583	3.27242	3.39875	4.68439	2.37049	1.94776	1.99833
Ammecr1	56068	2.15118	1.23281	0.83551	1.17916	2.0999	1.45288	2.16418	1.17144
Ammecr1l	225339	15.6728	21.2317	17.6153	19.7683	14.8608	20.1874	20.9204	24.738
Amn	93835	13.03	14.0403	10.7224	12.5546	12.2763	11.0878	11.0373	9.30259
Amn1	232566	8.78909	9.99944	15.6658	11.098	8.07653	6.72913	5.84329	9.4404
Amot	27494	11.9851	8.21872	8.91211	8.53156	8.31882	9.02316	8.07961	6.8219
Amotl1	75723	19.2377	14.3143	19.1471	15.2597	11.7917	12.6171	14.4279	10.9564
Amotl2	56332	31.1613	21.2317	32.0975	32.2535	25.1988	29.1341	26.5473	28.8036
Ampd2	109674	152.057	139.444	148.512	137.407	165.569	160.429	162.891	159.315
Ampd3	11717	23.7244	21.5057	20.8181	20.67	20.3529	23.9343	24.0224	23.1531
Amph	218038	269.266	243.685	242.228	254.352	195.452	203.021	206.968	206.793
Amz1	231842	20.8971	19.588	19.7737	14.0112	22.2105	23.1696	27.7015	30.2506
Amz2	13929	14.2592	17.9442	16.9887	22.8202	18.8991	18.8875	19.6941	17.5026
Anapc1	17222	78.8559	70.2701	62.7329	73.524	78.4231	81.2084	76.2514	89.7872
Anapc10	68999	13.2144	13.6979	15.4569	14.1499	11.3071	10.3996	11.7587	12.1278
Anapc11	66156	51.1365	56.1613	62.8025	54.2413	66.9544	58.5741	51.6518	49.7516
Anapc13	69010	17.2094	22.1221	25.2742	19.907	23.4219	22.0991	15.7985	14.8152
Anapc15	75430	6.20768	4.04087	6.61446	4.43919	5.41127	4.12924	3.96767	4.68575
Anapc16	52717	34.849	38.765	43.168	41.1318	41.998	34.8691	37.2961	33.4204
Anapc2	99152	243.144	248.479	220.714	246.583	253.038	245.46	244.841	236.492
Anapc4	52206	81.4988	84.2419	82.7851	83.7896	75.9194	93.8255	84.6195	89.0292
Anapc5	59008	175.106	166.361	154.082	168.065	172.595	174.575	192.829	178.954
Anapc7	56317	100.122	99.515	100.888	99.2574	95.9492	95.4314	97.3161	88.6847
Ang	11727	6.51499	6.71196	6.89296	5.27153	7.99576	5.12332	5.62687	4.68575
Angel1	68737	8.85055	9.04059	8.84248	5.68771	11.1456	10.9348	9.66668	8.33787
Angel2	52477	41.5484	40.0663	34.047	37.8024	36.2636	39.3807	41.8409	44.3768
Angpt1	11600	3.68773	2.6026	2.85466	4.16174	2.66525	3.0587	2.0199	2.89414
Angpt2	11601	0.983394	0.410936	0.83551	1.66469	1.8576	1.91169	1.22637	2.27397
Angptl2	26360	9.40371	8.01325	8.70323	8.32347	10.9841	10.9348	12.6244	7.44207
Angptl4	57875	2.88872	1.84921	3.27242	2.35832	3.14985	1.60582	1.65921	2.48069
Angptl6	70726	10.1413	10.6843	10.6528	9.36391	10.338	11.0878	9.37812	7.64879
Angptl7	654812	0.307311	1.50677	0.974762	0.554898	0.969183	1.45288	1.94776	1.44707
Ank	11732	124.276	113.144	113.838	115.904	108.872	122.271	119.679	120.245
Ank1	11733	11.1246	14.0403	12.6719	14.5661	11.3071	8.64082	6.49255	7.44207
Ank2	109676	657.03	627.91	594.953	592.909	572.787	618.239	585.411	620.655
Ank3	11735	188.504	175.059	171.906	178.955	168.153	158.976	170.249	167.998
Ankdd1b	271144	4.91697	4.86274	4.94344	5.47962	3.06908	6.04093	5.98757	5.37483
Ankfy1	11736	56.4223	44.5181	42.4718	38.8429	54.8396	63.0092	47.2513	53.4037
Ankhd1	108857	53.0418	53.0108	61.6885	58.6111	56.1319	58.1917	67.0896	60.0878
Ankib1	70797	43.0235	43.0113	36.6232	34.8199	43.694	46.1099	53.1667	57.5382
Ankle2	71782	45.8508	50.8876	30.3569	35.9297	43.694	38.6925	44.4379	36.4524
Ankmy2	217473	88.7513	88.3513	89.0515	95.6506	79.8769	87.0964	97.3882	90.4763
Ankra2	68558	27.2277	37.1897	34.8826	33.1552	30.3677	28.4459	31.8135	28.3901
Ankrd10	102334	40.8109	43.5592	45.6049	58.7499	42.6441	46.1863	56.3409	51.5432
Ankrd11	77087	224.46	214.372	204.352	219.74	177.764	178.016	166.57	181.366
Ankrd12	106585	86.7846	84.8583	86.6842	90.6565	71.0735	69.1266	75.8907	71.8022
Ankrd13a	68420	76.4589	78.0779	63.4988	75.8823	75.354	94.7431	87.5051	93.3015
Ankrd13b	268445	46.281	58.4899	56.3273	59.5128	57.8279	57.2741	48.3334	54.0928
Ankrd13c	433667	35.771	32.464	28.477	30.7275	28.7524	35.2515	34.1941	37.8305
Ankrd13d	68423	80.8842	65.4073	79.7912	78.3794	74.4656	70.7324	76.3235	70.5618
Ankrd16	320816	12.5997	11.7117	13.9948	20.0457	12.9224	12.2348	10.5324	12.1278
Ankrd17	81702	158.449	137.184	141.34	144.482	122.844	126.707	141.826	136.645
Ankrd24	70615	15.5499	20.0674	24.7868	19.4214	23.0989	18.3522	16.1592	22.8775
Ankrd26	232339	50.5219	56.0243	57.511	52.0911	54.4358	52.3037	57.0623	59.2609
Ankrd27	245886	51.9355	48.5589	41.2185	56.8077	42.9671	49.9332	55.6916	53.1281
Ankrd28	105522	29.9935	18.4236	18.4509	20.7393	19.626	24.0108	21.3533	25.7027
Ankrd29	225187	41.6099	39.7238	42.7503	40.2301	39.8173	36.2456	40.7588	41.4826
Ankrd32	105377	13.7675	14.6567	13.9948	16.9244	12.6802	14.3759	15.5821	14.4707
Ankrd33b	67434	20.6513	20.6838	23.1854	20.6006	15.4262	17.1287	20.199	19.2943
Ankrd34a	545554	66.2562	79.2422	75.1263	72.2061	75.1117	65.6091	57.7115	61.1903
Ankrd34b	218440	6.94522	8.08174	7.7981	5.82643	5.8151	6.5762	4.61692	6.40845
Ankrd34c	330998	3.13457	1.9177	1.32289	3.53748	2.0999	1.37641	0.288558	2.06724
Ankrd35	213121	12.231	12.739	13.7163	16.1614	10.8225	14.2994	17.5299	13.506
Ankrd37	654824	3.87212	3.8354	3.55092	3.1213	4.44209	4.20571	3.82339	4.13448
Ankrd39	109346	9.71102	13.0815	11.906	10.1963	14.2955	9.48196	10.4602	10.0606
Ankrd40	71452	60.4788	60.2021	59.2516	62.218	67.0352	68.8207	73.1494	61.8105
Ankrd42	73845	11.6163	12.5336	13.2985	11.3754	11.3071	11.5466	10.3159	14.6774
Ankrd44	329154	12.0466	11.7802	11.8364	10.0575	9.36877	11.3936	14.7886	12.5413
Ankrd45	73844	21.8191	12.2596	17.2672	15.121	16.9607	20.4933	17.1692	21.3615
Ankrd46	68839	297.415	259.301	259.356	289.241	239.55	235.29	244.264	250.481
Ankrd49	56503	10.3871	12.0541	12.8808	9.91881	8.88418	10.8584	13.7786	13.5749
Ankrd50	99696	41.2411	29.9298	34.1167	30.9356	35.0521	39.6101	36.8632	36.1767
Ankrd52	237615	9.28078	5.34217	8.63361	3.95365	11.1456	8.79375	6.20399	7.44207
Ankrd54	223690	36.2012	37.4637	33.6989	30.0339	34.0022	35.328	40.8309	35.8322
Ankrd55	77318	3.5648	4.04087	5.36119	3.46811	5.41127	6.04093	6.42041	4.54793
Ankrd6	140577	23.1712	28.697	22.9765	22.8202	27.4602	26.4577	27.2687	27.1498
Ankrd63	383787	28.0882	23.2864	24.2994	26.4964	23.6642	28.9047	23.806	31.2153
Ankrd9	74251	36.8158	43.7647	46.6493	36.9701	44.0978	35.6338	40.3981	35.97
Anks1	224650	27.4736	25.1356	30.9139	30.0339	35.3752	35.4044	29.9379	33.4893
Anks1b	77531	237.736	218.892	226.284	220.433	184.629	192.086	192.252	194.114
Anks3	72615	54.394	43.6277	52.846	48.4842	57.9895	49.5509	46.6021	55.3332
Anks6	75691	9.5881	11.8487	8.3551	10.4737	17.203	12.2348	11.8309	12.5413
Ankzf1	52231	11.6163	10.8213	16.1532	10.4737	10.5803	12.4642	12.913	12.6791
Anln	68743	20.2825	20.1359	19.4256	18.2423	17.6068	21.5638	23.301	20.0522
Ano1	101772	2.82726	1.84921	1.67102	2.63577	6.38046	4.74098	6.20399	5.0992
Ano10	102566	21.8805	25.0671	26.0401	27.8143	22.2912	26.3048	27.2687	25.0825
Ano2	243634	3.68773	4.24634	2.99391	6.10388	5.65357	8.02908	6.42041	9.4404
Ano3	228432	70.1283	57.7365	59.6694	72.2061	59.0394	71.2676	77.622	70.9064
Ano4	320091	10.2642	11.7117	13.9252	8.60092	11.0648	8.87022	15.005	13.7127
Ano6	105722	21.6347	17.8072	18.7294	13.9418	16.3146	16.5934	24.1667	23.222
Ano8	382014	33.6198	38.0116	33.6293	39.6059	45.7132	43.357	36.214	37.3482
Anp32a	11737	29.5018	27.6697	32.5153	26.8432	24.1488	25.5401	23.4453	21.4304
Anp32b	67628	43.085	40.5457	40.7311	39.814	33.9214	39.2278	34.5548	34.0406
Anp32e	66471	76.1516	62.1883	62.1063	61.8018	48.6207	55.4389	59.7314	63.4643
Antxr1	69538	1.65948	3.08202	2.64578	2.15023	1.77684	2.29402	2.16418	2.34287
Antxr2	71914	1.84386	2.67108	0.905136	0.277449	1.8576	1.52935	0.649255	1.10253
Anxa1	16952	2.88872	1.98619	2.64578	3.53748	4.36133	3.67044	3.24627	4.75466
Anxa11	11744	25.138	26.8478	27.8503	25.5253	34.0022	27.6812	23.5174	21.2926
Anxa2	12306	14.5051	20.0674	20.4004	19.3521	28.5101	23.552	32.102	27.2187
Anxa3	11745	81.8676	74.174	76.5188	72.9691	93.2031	81.9731	92.9156	101.226
Anxa4	11746	13.0914	8.56117	12.1845	11.7222	12.7609	13.9171	14.2115	18.4674
Anxa5	11747	90.3494	92.4606	92.3935	97.6621	94.0108	85.0318	98.7588	92.7502
Anxa6	11749	343.205	326.489	317.215	323.575	327.18	315.352	332.418	325.935
Anxa7	11750	144.436	145.814	152.69	150.308	132.778	135.806	124.008	142.709
Anxa8	11752	1.41363	0.821872	1.39252	1.73406	1.21148	1.45288	1.44279	2.13615
Aox1	11761	8.113	5.34217	4.59531	7.3524	12.7609	17.511	13.3458	11.7144
Aox3	71724	2.70433	4.31483	2.99391	1.94214	4.44209	7.64674	3.82339	4.2723
Ap1ar	211556	65.3957	57.8735	61.8278	63.6746	53.3051	67.2149	68.7489	67.5988
Ap1b1	11764	347.753	361.898	336.711	358.395	406.088	419.042	392.222	425.507
Ap1g1	11765	85.5553	65.3388	71.2969	70.1253	68.3274	78.2262	78.127	79.451
Ap1g2	11766	3.13457	3.15051	3.69017	2.01151	4.11903	4.74098	2.66916	4.41012
Ap1m1	11767	151.812	169.648	169.469	170.562	179.703	163.793	168.662	157.868
Ap1m2	11768	1.47509	1.71223	1.25327	1.66469	0.484592	1.37641	1.22637	0.482356
Ap1s1	11769	245.234	257.314	251.837	262.259	265.072	228.408	218.294	210.445
Ap1s2	108012	44.3757	41.573	44.3517	52.0217	37.4751	40.2983	40.6866	42.6541
Ap2a1	11771	477.561	517.026	496.572	489.004	539.512	533.36	504.687	526.595
Ap2a2	11772	570.246	538.258	525.258	559.407	584.741	595.146	548.909	595.848
Ap2b1	71770	154.823	150.608	156.519	152.042	137.463	131.065	127.903	128.858
Ap2m1	11773	777.066	782.354	743.535	800.718	725.353	724.605	763.451	754.681
Ap2s1	232910	172.217	208.824	227.05	202.607	221.458	184.669	157.047	156.283
Ap3b1	11774	88.0753	88.8307	78.6076	79.6973	87.065	90.0022	85.7738	86.0662
Ap3b2	11775	390.899	392.992	395.127	405.423	416.991	417.053	409.896	413.242
Ap3d1	11776	341.791	373.267	334.97	352.707	360.375	386.161	350.525	365.488
Ap3m1	55946	39.8889	39.0389	41.2185	37.2475	38.4443	36.5514	39.2438	41.5516
Ap3m2	64933	295.633	263.479	280.94	264.825	232.927	268.783	252.993	282.523
Ap3s1	11777	25.138	24.8616	26.6667	30.3807	23.3412	25.5401	25.1045	25.0825
Ap3s2	11778	71.1732	77.8724	67.0497	69.9172	61.6239	63.315	56.4852	55.8155
Ap4b1	67489	37.3075	28.7655	30.3569	33.7794	38.6866	41.5983	37.1518	32.3179
Ap4e1	108011	3.81065	2.73957	2.78503	6.24261	1.8576	3.2881	4.61692	2.96305
Ap4m1	11781	7.19107	4.86274	6.1967	7.42176	7.02658	7.11147	6.27613	5.92609
Ap4s1	11782	27.4736	25.4095	28.1985	28.4385	28.1871	21.9462	23.5174	25.7716
Ap5b1	381201	9.5881	6.64347	8.00697	6.31197	12.1956	9.48196	6.99752	12.9547
Ap5m1	74385	22.8025	19.451	16.1532	18.6585	17.3645	20.9521	24.5274	19.5699
Ap5s1	69596	22.9254	26.2314	22.0714	20.1151	19.8683	23.7049	21.714	18.1228
Ap5z1	231855	45.9737	49.7918	36.1358	40.785	47.8938	52.6096	41.9851	49.2693
Apaf1	11783	13.2758	14.5197	12.1149	11.0286	10.4187	12.8465	17.8184	14.3329
Apba1	319924	56.2379	41.5045	48.8077	45.0855	45.6324	43.2806	41.6244	46.444
Apba2	11784	139.458	146.156	133.682	135.534	124.217	109.272	109.003	114.318
Apba3	57267	28.7028	33.3543	27.92	34.1956	35.456	36.0926	28.7836	31.4221
Apbb1	11785	897.102	961.248	928.113	964.968	884.622	852.535	810.919	820.695
Apbb1ip	54519	12.108	9.657	8.28548	10.2656	10.9841	10.0937	8.22389	7.85552
Apbb2	11787	63.3675	70.818	67.3282	80.1134	68.8928	71.5735	69.6867	76.3501
Apbb3	225372	97.7248	116.843	118.712	103.489	89.6495	96.5784	99.336	85.1014
Apc	11789	175.29	144.992	132.359	124.852	137.463	150.029	139.013	152.7
Apc2	23805	232.45	242.658	237.703	205.52	230.666	218.162	207.112	190.806
Apcdd1	494504	6.45353	10.5474	9.19061	7.97666	13.084	10.3996	8.80101	9.16477
Apeh	235606	52.1814	45.5454	40.1741	47.9293	56.6972	49.6274	49.5598	49.8205
Apex1	11792	30.6696	33.4228	32.2368	32.1147	35.8598	32.1928	30.2264	29.1481
Apex2	77622	9.5881	12.3281	8.56398	11.7916	13.6493	9.71136	11.9751	10.0606
Aph1a	226548	13.4602	10.3419	11.0705	11.861	10.2572	11.1642	12.3358	12.9547
Aph1b	208117	18.623	13.4239	17.128	12.4852	16.6376	18.8875	12.408	20.6724
Aph1c	68318	10.0798	7.25987	4.3168	5.20217	7.18811	4.35864	8.29603	5.58155
Api5	11800	129.439	113.418	102.837	127.557	112.183	106.29	136.271	133.406
Apip	56369	19.9137	20.2728	20.8181	20.1151	21.4836	20.1109	16.5199	17.985
Apitd1	69928	2.82726	3.35598	3.7598	2.15023	2.01913	1.37641	2.66916	1.58489
Aplf	72103	3.13457	2.6026	5.08269	2.15023	2.26143	1.75875	3.96767	3.37649
Apln	30878	4.48674	4.10936	6.75371	5.89579	5.08821	5.35272	4.54478	5.71937
Aplp1	11803	2325.24	2472.81	2485.64	2430.45	2523.92	2430.13	2388.68	2364.79
Aplp2	11804	653.896	574.626	574.692	602.966	598.794	629.098	642.185	655.522
Apmap	71881	66.3177	76.7766	65.8661	67.2121	62.7546	68.5913	81.3732	81.9317
Apoa1bp	246703	113.705	121.911	128.529	116.806	106.287	94.4373	92.3384	92.2679
Apobec1	11810	7.19107	7.7393	4.17755	3.88429	6.94581	8.48788	6.20399	5.71937
Apobec3	80287	5.10136	4.99972	4.87381	5.68771	8.80342	7.79968	8.58459	7.44207
Apobr	171504	2.21264	1.16432	0.557007	1.73406	1.21148	1.45288	2.16418	0.275632
Apod	11815	87.0304	85.8172	89.9566	85.2463	90.7802	72.2617	72.428	71.1131
Apoe	11816	1473.06	1719.56	1770.93	1714.57	1625.97	1439.42	1303.63	1289.41
Apol8	239552	1.53655	0.684893	2.85466	1.66469	2.98832	3.44103	2.23632	2.48069
Apold1	381823	3.19603	2.67108	2.71541	2.63577	4.76515	1.83522	3.89553	3.10086
Apoo	68316	46.9571	41.6415	40.0349	46.1953	39.6558	32.881	40.9752	43.0675
Apoo-ps	621156	3.62627	3.97238	3.55092	3.39875	4.03826	4.28218	4.25622	4.54793
Apool	68117	10.2027	11.2323	11.9756	9.71072	10.8225	10.1702	11.5423	9.85385
Apopt1	68020	19.2991	19.9989	18.6597	21.7104	19.7875	20.4168	19.6941	19.6388
App	11820	1432.31	1333.15	1331.87	1328.77	1213.42	1273.49	1244.91	1250.27
Appbp2	66884	147.939	139.924	121.636	140.528	114.364	134.2	138.796	157.799
Appl1	72993	69.2678	58.3529	62.0366	64.6457	60.0086	61.7857	69.1096	76.3501
Appl2	216190	43.884	45.066	41.0096	38.0105	42.8056	49.4744	47.3235	52.7836
Aprt	11821	50.9521	65.4073	71.3665	67.0733	70.8312	61.2504	53.2389	49.7516
Aptx	66408	29.1945	28.2861	24.6476	29.6177	27.0564	25.0048	21.6418	31.4221
Aqp1	11826	10.3871	11.9171	9.05136	12.4852	13.9724	16.4405	14.4279	15.7799
Aqp11	66333	8.85055	11.0268	8.0766	10.1269	9.04571	11.776	10.3881	7.64879
Aqp4	102632175	39.1514	46.1618	39.1994	36.8314	39.0096	39.8395	38.8831	42.5852
Aqp4	11829	39.1514	46.1618	39.1994	36.8314	39.0096	39.8395	38.8831	42.5852
Aqr	11834	51.6897	54.3805	52.9157	44.8774	55.7281	50.545	50.1369	48.4424
Ar	11835	25.6912	26.026	24.2298	25.0398	23.1796	24.0872	20.5597	17.3648
Araf	11836	147.14	156.43	160.348	165.29	143.358	147.353	143.99	142.915
Arap1	69710	35.8324	42.1209	40.8008	32.8084	43.6133	47.2569	40.8309	44.3768
Arap2	212285	100.798	99.2411	100.261	96.9685	116.625	115.925	135.55	128.307
Arap3	106952	10.5715	11.5062	10.0261	6.17324	10.5803	13.9171	13.2015	12.8858
Arc	11838	601.837	642.293	624.614	622.873	447.601	450.393	420.284	421.855
Arcn1	213827	227.656	210.605	205.257	217.589	203.286	229.249	246.933	241.178
Arel1	68497	87.2763	64.5855	55.6311	71.6512	74.0618	80.979	77.2613	85.5838
Arf1	11840	962.928	955.906	986.32	1024.06	876.95	857.276	888.18	883.539
Arf2	11841	70.5585	72.4617	71.3665	68.1831	68.6505	73.6381	76.2514	71.5955
Arf3	11842	1321.31	1204.25	1195.34	1189.01	1187.57	1244.74	1205.16	1233.8
Arf4	11843	182.112	175.812	188.199	211.069	154.746	155.458	182.585	187.085
Arf5	11844	319.972	367.925	386.006	356.869	370.47	339.898	318.64	295.684
Arf6	11845	44.3142	42.0525	46.0227	50.8426	46.3593	45.8805	49.1991	47.7533
Arfgap1	228998	187.398	216.632	203.865	210.168	194.241	171.593	190.448	188.119
Arfgap2	77038	58.6349	50.9561	48.947	50.4957	57.4241	55.3624	59.0822	52.3701
Arfgap3	66251	47.2029	45.203	38.6424	36.9007	42.4825	35.8632	36.9354	40.1734
Arfgef1	211673	79.9008	81.6393	81.5319	85.385	63.7238	80.7496	93.8534	88.6847
Arfgef2	99371	51.3209	51.9149	36.4143	45.8485	40.2211	50.4685	38.5946	53.6794
Arfip1	99889	21.6961	19.7934	13.9252	17.618	16.3146	16.364	22.5075	18.8808
Arfip2	76932	83.3427	84.9953	79.8609	80.9458	73.5772	75.7028	73.5822	80.898
Arfrp1	76688	44.8674	41.847	45.9531	47.097	40.5442	39.7631	42.5622	39.4154
Arg2	11847	9.0964	10.0679	9.05136	8.80901	9.20724	7.87615	9.23384	11.8522
Arglu1	234023	27.3507	35.4775	40.7311	35.6522	35.8598	31.4281	27.5573	25.0825
Arhgap1	228359	156.421	163.005	156.867	140.875	153.777	157.829	173.062	168.136
Arhgap10	78514	2.7658	4.10936	5.36119	3.1213	2.90755	3.7469	2.88558	4.20339
Arhgap11a	228482	3.44188	2.39713	1.60139	3.53748	2.74602	2.37049	3.82339	2.5496
Arhgap12	75415	100.245	103.487	81.1141	95.2344	88.5995	93.6726	100.057	106.532
Arhgap15	76117	7.00669	6.64347	6.54483	8.60092	6.70352	6.11739	5.77115	9.37149
Arhgap17	70497	15.9187	16.0265	17.128	17.618	19.0606	24.7754	20.9204	19.501
Arhgap18	73910	7.68277	6.30102	3.55092	6.52006	5.49204	7.035	9.73882	10.4051
Arhgap19	71085	3.93358	2.94504	4.52568	4.64727	3.39214	5.73506	4.03981	5.03029
Arhgap20	244867	79.6549	82.3927	83.9688	77.1309	79.5538	88.8552	79.2091	76.419
Arhgap21	71435	144.006	135.54	117.946	111.673	109.275	117.836	114.99	115.145
Arhgap22	239027	7.99008	11.8487	4.3168	6.24261	11.4687	9.55843	6.99752	10.6118
Arhgap23	58996	139.212	159.306	137.929	151.418	134.959	146.741	109.291	130.512
Arhgap24	231532	6.3306	8.62966	8.28548	6.38133	8.15729	11.6995	12.2637	7.78661
Arhgap25	232201	13.2758	17.2593	17.0583	17.9648	20.999	20.8756	19.8383	20.1901
Arhgap26	71302	86.1085	81.4338	73.3857	76.7147	63.0777	74.6322	73.2215	74.903
Arhgap27	544817	28.8257	33.3543	32.0975	35.6522	32.9522	47.7921	34.5548	32.6624
Arhgap28	268970	1.04486	0.136979	1.53177	0	1.37301	2.14109	1.44279	1.03362
Arhgap29	214137	6.94522	7.25987	5.36119	6.86687	7.75347	10.8584	11.3259	10.3362
Arhgap30	226652	12.9071	13.0815	10.4439	14.8435	19.2221	14.2229	13.0572	13.9883
Arhgap31	12549	23.9088	22.396	15.5962	20.9474	16.6376	19.1169	22.1468	19.7077
Arhgap32	330914	95.5736	85.8172	86.1272	77.2002	87.4688	81.4378	74.52	89.5116
Arhgap33	233071	82.851	83.831	88.5641	81.0152	88.438	78.6085	66.5125	67.8744
Arhgap36	75404	2.08971	2.80806	1.74065	3.05194	5.89587	4.74098	4.7612	5.51264
Arhgap39	223666	171.418	170.607	144.056	169.244	171.707	191.704	170.898	164.828
Arhgap4	171207	1.90533	3.97238	2.50653	1.73406	3.23061	3.36457	5.04976	5.92609
Arhgap42	71544	6.76084	3.90389	4.10793	3.05194	4.60362	5.88799	8.44031	5.58155
Arhgap44	216831	112.107	119.993	111.958	129.638	118.483	122.271	120.834	118.522
Arhgap5	11855	107.62	105.816	94.9	101.338	104.672	107.36	130.356	125.482
Arhgap6	11856	5.40867	5.95857	6.33595	5.47962	11.711	10.3231	8.80101	11.3698
Arhgap9	216445	5.8389	8.21872	7.44997	4.30046	12.1148	11.0113	13.3458	11.0253
Arhgdia	192662	458.139	501.821	513.491	503.223	501.391	471.345	436.299	448.591
Arhgdib	11857	71.6034	76.1602	67.3978	69.4317	75.5963	76.9262	86.3509	79.3821
Arhgdig	14570	81.6217	103.282	104.857	105.569	104.591	87.0964	81.8061	78.4863
Arhgef1	16801	48.4936	52.3259	53.3334	55.2817	65.3391	57.7329	61.6792	51.8189
Arhgef10	234094	41.6099	44.2441	35.2307	39.1897	40.2211	38.6161	43.4279	44.0322
Arhgef10l	72754	52.6731	66.8456	47.4152	52.646	68.489	76.391	58.8658	59.95
Arhgef11	213498	88.0753	82.3927	80.9749	79.0036	76.0001	98.3371	75.3857	81.2426
Arhgef12	69632	62.0153	54.1751	53.5423	60.3452	60.0086	64.0797	61.3906	66.3585
Arhgef15	442801	4.73259	4.99972	4.0383	4.02301	3.23061	4.97038	3.10199	3.58322
Arhgef16	230972	3.01165	2.32864	1.74065	1.87278	2.50372	2.06462	1.37065	2.82523
Arhgef17	207212	333.678	327.722	336.223	334.049	325.484	331.41	321.453	309.879
Arhgef18	102098	96.68	96.5015	96.4318	103.627	104.914	111.49	110.734	109.288
Arhgef19	213649	22.4337	21.1632	19.9826	21.7104	28.1871	29.6694	27.5573	24.1178
Arhgef2	16800	169.636	169.854	163.969	175.001	164.034	164.864	162.169	154.974
Arhgef25	52666	93.9756	103.624	95.6659	92.668	91.5878	90.9198	96.8111	96.8158
Arhgef26	622434	60.3558	56.2982	57.8591	61.6631	53.9512	55.133	63.7712	55.6088
Arhgef28	110596	151.75	136.294	137.65	142.123	150.627	144.141	144.784	149.599
Arhgef3	71704	143.514	137.116	121.01	132.274	143.358	144.371	146.515	152.562
Arhgef4	226970	398.582	422.99	407.311	383.782	418.606	433.876	432.692	440.943
Arhgef40	268739	36.8158	43.9702	41.0793	46.1953	48.9438	47.8686	41.408	48.5113
Arhgef5	54324	1.29071	3.219	1.04439	1.38725	2.98832	0.611739	0.649255	1.65379
Arhgef6	73341	28.3955	25.889	26.3186	22.4734	23.0181	33.1104	28.8558	30.8708
Arhgef7	54126	90.2264	93.488	87.1716	86.4948	92.9608	95.5843	95.0797	103.707
Arhgef9	236915	242.222	195.88	198.503	201.289	201.509	210.897	205.02	205.346
Arid1a	93760	107.682	101.364	112.167	108.066	85.7727	94.1314	111.96	96.678
Arid1b	239985	146.096	113.624	106.249	116.112	147.397	155.076	146.299	153.665
Arid2	77044	38.4753	28.2176	35.3003	31.4211	30.2062	42.4394	36.1418	34.7297
Arid3a	13496	12.8456	12.1226	14.5518	8.73965	14.6993	14.7582	14.3557	16.0556
Arid3b	56380	9.5881	7.7393	8.91211	7.76858	14.457	10.7819	9.45026	10.2673
Arid4a	238247	66.2562	64.3115	56.2577	63.189	61.6239	52.839	58.4329	59.1231
Arid4b	94246	69.5137	80.6805	79.3039	77.0615	58.2318	63.2386	72.5001	67.3921
Arid5a	214855	25.7526	26.8478	26.8756	28.9934	32.7907	26.0754	32.0299	36.8658
Arid5b	71371	40.565	40.6827	38.9905	37.1782	36.3444	37.3926	31.7413	31.9044
Arih1	23806	44.8059	38.628	37.8765	38.0105	32.8715	30.6634	36.8632	43.6188
Arih2	23807	56.2993	39.7923	47.6241	43.837	47.9746	61.0975	46.4578	51.9567
Arl1	104303	129.439	137.253	142.176	157.314	116.383	123.571	131.005	133.888
Arl10	56795	6.88376	7.0544	6.96259	6.65878	6.0574	6.49973	4.83334	4.75466
Arl11	219144	3.5648	4.5203	5.29157	4.09238	6.0574	5.81152	7.1418	4.75466
Arl13b	68146	12.7227	9.657	9.53874	8.53156	10.0957	10.7819	10.0274	7.85552
Arl14ep	212772	13.9519	14.9307	15.2481	17.1325	13.407	12.923	15.005	13.9883
Arl15	218639	34.5417	28.1491	32.0975	31.1437	26.2487	32.1928	31.6692	33.4204
Arl16	70317	29.0101	24.2452	26.2489	25.7334	31.4177	25.4637	25.8259	27.701
Arl2	56327	146.034	156.978	176.71	150.239	151.031	137.106	123.791	113.492
Arl2bp	107566	137.921	136.431	155.614	147.95	136.897	140.241	154.378	147.394
Arl3	56350	75.2911	81.6393	79.0254	83.5122	78.1808	67.4443	62.8334	59.7433
Arl4a	11861	29.5018	28.6285	33.6293	31.0049	32.7907	35.4809	34.6991	34.7297
Arl4c	320982	10.0183	11.0268	11.0705	8.4622	9.36877	9.48196	7.06966	6.54626
Arl4d	80981	32.5749	34.1077	33.3508	45.0161	29.3986	32.1928	25.1045	28.7347
Arl5a	75423	32.6979	23.8343	24.7868	23.5138	34.2445	34.4103	33.112	37.6238
Arl5b	75869	9.71102	7.94476	9.9565	9.64136	11.5494	9.78783	13.1294	11.0942
Arl5c	217151	2.70433	1.9177	3.55092	2.91322	1.77684	2.98223	3.17413	2.5496
Arl6	56297	26.1214	28.7655	30.148	34.9586	23.5835	21.7167	28.3508	23.2909
Arl6ip1	54208	254.33	257.451	247.033	270.444	250.534	248.29	258.836	265.916
Arl6ip4	65105	29.0716	33.1488	31.819	30.5194	36.9905	30.3576	29.2886	27.8389
Arl6ip5	65106	59.9256	46.8467	53.8904	49.1085	40.0596	38.9219	50.6419	46.1684
Arl6ip6	65103	4.24089	7.60232	4.73456	6.38133	5.57281	5.42919	6.56469	5.0992
Arl8a	68724	217.945	230.33	239.652	238.468	229.454	217.779	229.259	213.684
Arl8b	67166	223.538	225.535	223.151	234.93	199.894	214.797	247.655	247.656
Armc1	74252	71.7263	72.5987	64.7521	81.7781	62.7546	59.7211	67.4503	73.5249
Armc10	67211	17.5782	16.5744	15.8051	18.4504	14.6185	13.2289	15.1493	15.9178
Armc2	213402	3.31896	3.28749	2.22803	3.46811	4.03826	3.2881	2.59702	2.34287
Armc3	70882	3.38042	4.72576	4.73456	3.60684	3.9575	3.44103	6.05971	7.02862
Armc4	74934	1.16778	1.71223	1.04439	1.31788	2.18066	2.67636	1.22637	3.16977
Armc5	233912	39.9504	44.5181	50.061	44.5306	44.744	48.2509	48.2613	52.3012
Armc6	76813	89.9806	102.392	108.268	96.4829	101.118	96.8842	86.7837	89.3737
Armc7	276905	16.226	19.2455	17.0583	15.121	15.2646	15.2935	17.8184	17.0203
Armc8	74125	108.849	102.255	91.1403	97.9396	100.957	104.913	100.707	115.352
Armc9	78795	59.9871	61.0925	55.4918	64.7844	56.5357	68.1325	63.7712	70.6997
Armcx1	78248	108.911	114.72	108.756	93.3616	87.388	87.7846	103.015	93.5082
Armcx2	67416	56.2379	57.1886	58.068	59.6516	43.2094	46.1099	47.3956	45.1348
Armcx3	71703	44.4986	44.7235	42.5414	45.9178	40.948	43.7394	41.0473	42.5163
Armcx4	100503043	10.0183	7.94476	11.1401	8.4622	8.48036	6.42326	8.15175	9.02695
Armcx5	494468	25.5683	21.7796	20.0522	19.6989	22.0489	22.405	24.4553	21.4993
Armcx6	278097	2.39702	2.6026	2.36728	3.46811	1.77684	1.37641	3.31841	3.51431
Arnt	11863	21.5118	23.6973	23.0462	24.1381	20.5144	27.0695	23.1567	28.459
Arnt2	11864	220.895	210.81	190.427	208.78	181.157	187.957	182.296	181.711
Arntl	11865	31.2842	34.4501	33.2812	36.5539	31.3369	38.4631	31.7413	42.3095
Arntl2	272322	0.921932	0.547915	1.60139	1.94214	1.29224	1.60582	1.80349	2.20506
Arpc1a	56443	466.313	450.454	462.385	459.04	405.603	395.872	440.339	401.734
Arpc1b	11867	80.6998	86.913	90.2351	83.3041	108.629	97.8783	101.284	89.8561
Arpc2	76709	413.886	404.293	412.324	424.705	383.877	359.473	406.65	402.147
Arpc3	56378	291.945	282.587	290.479	267.184	273.148	238.884	227.888	231.393
Arpc4	68089	175.29	189.031	197.18	205.729	208.94	181.763	173.567	172.615
Arpc5	67771	153.901	164.785	169.609	179.024	161.773	166.164	164.983	160.142
Arpc5l	74192	84.5719	88.8992	87.3805	80.8764	87.5496	72.5676	83.321	80.898
Arpp19	59046	92.8693	82.9406	81.6015	93.7778	83.1075	88.4728	87.8658	84.2745
Arpp21	74100	118.929	125.472	126.301	119.719	106.61	110.725	108.065	99.0209
Arrb1	109689	106.33	85.4747	95.1089	98.0783	85.1266	82.0496	86.1345	90.3385
Arrb2	216869	42.2245	46.0933	46.2316	48.623	50.4783	51.7684	47.612	48.9247
Arrdc1	215705	13.9519	18.4921	20.2611	15.7452	25.0372	22.8638	20.9926	15.1598
Arrdc2	70807	30.1779	34.1762	29.5214	31.976	34.083	31.5046	28.2786	26.3918
Arrdc3	105171	101.413	91.8442	86.3361	82.9573	107.499	116.078	126.893	123.759
Arrdc4	66412	17.3323	23.4918	21.3751	23.7219	26.8141	25.7695	29.2165	34.2473
Arsa	11883	45.0518	48.285	39.9652	46.6808	37.3136	47.5627	43.7886	42.5852
Arsb	11881	78.6716	71.0235	68.7207	67.1427	82.946	85.7965	80.7961	89.7183
Arsg	74008	38.7826	36.0939	43.9339	38.4267	42.4825	40.9101	49.3434	51.7499
Arsi	545260	0.676084	1.09583	0.696259	0.832347	0.888418	1.07054	1.87562	0.68908
Arsj	271970	8.85055	6.50649	9.88687	5.89579	9.44954	7.79968	8.72887	7.30425
Arsk	77041	3.62627	3.42447	3.41167	5.06345	3.79597	4.05277	4.83334	4.68575
Art3	109979	0.553159	1.3013	0.348129	1.24852	1.45378	1.75875	1.08209	0.620172
Arv1	68865	4.60966	4.31483	4.66493	3.05194	3.7152	3.13516	4.83334	3.99667
Arvcf	11877	88.5055	96.8439	94.6215	100.575	110.406	116.919	109.003	107.91
Arx	11878	51.0136	62.8732	62.1759	61.1775	60.3317	62.8562	48.7662	48.0289
Arxes1	76219	8.78909	8.90362	10.4439	10.8899	7.51117	6.72913	7.28608	9.30259
Arxes2	76976	19.9752	24.4507	25.0653	24.5543	18.8183	19.1169	19.2612	20.1901
As3mt	57344	20.8971	19.5195	16.9191	22.4734	23.745	21.5638	18.4677	23.222
Asah1	11886	46.5883	50.2712	48.5292	55.6979	46.117	48.7098	59.3707	57.4004
Asah2	54447	1.16778	1.3013	0.905136	1.66469	0.646122	0.994077	0.577115	0.482356
Asap1	13196	107.989	109.446	119.756	105.5	88.9226	89.4669	86.7116	95.0931
Asap2	211914	21.5118	23.1494	21.5144	19.5602	23.1796	20.4933	17.7463	22.5329
Asap3	230837	6.14622	6.64347	8.3551	4.99408	8.88418	12.6171	13.1294	8.47569
Asb1	65247	30.7925	28.5601	29.3125	30.3807	38.525	37.6984	33.2563	39.2087
Asb10	117590	1.72094	2.19166	2.01915	1.59533	3.23061	2.44696	1.29851	3.58322
Asb11	68854	2.33556	1.71223	3.20279	2.28896	2.90755	2.75283	4.61692	2.5496
Asb13	142688	91.8859	88.6252	95.1089	91.6969	81.8152	86.9435	78.9926	87.9956
Asb2	65256	15.6114	17.8757	15.5266	13.3869	17.0415	18.0463	12.8408	17.0203
Asb3	65257	27.3507	26.8478	27.0148	28.1611	25.1988	25.6931	27.8458	32.0422
Asb4	65255	0.491697	1.43828	0.83551	1.52597	4.11903	2.82929	2.0199	4.75466
Asb6	72323	114.811	118.076	110.357	112.644	117.917	106.137	112.682	106.463
Asb7	117589	6.26914	6.36951	5.43082	6.17324	6.46122	6.42326	5.55473	7.57989
Asb8	78541	104.486	100.885	100.609	100.853	83.1882	97.7254	109.291	105.36
Ascc1	69090	34.3573	31.8475	31.7494	31.0049	31.3369	30.2046	35.2762	32.5246
Ascc2	75452	24.9536	28.2176	25.8312	19.9763	26.168	26.8401	29.7936	24.6002
Ascc3	77987	32.2062	22.6015	26.5275	22.7508	23.745	21.7932	25.9702	23.1531
Ascl1	17172	4.30235	5.47915	7.65884	5.61835	4.52286	6.19386	5.1219	5.995
Asf1a	66403	12.4154	11.7802	12.9504	12.4158	12.4379	10.0937	8.58459	12.5413
Asf1b	66929	1.10632	1.43828	1.46214	1.52597	2.42296	1.07054	1.15423	1.92943
Asgr1	11889	1.72094	0.410936	0.557007	0.971072	3.55367	2.06462	1.51493	2.34287
Ash1l	192195	101.167	108.898	95.1089	114.17	88.3572	97.8783	99.336	103.155
Ash2l	23808	54.8857	54.3805	57.4413	51.3281	46.8439	51.7684	59.0822	59.3987
Asic1	11419	14.1363	16.9854	14.2037	13.4563	18.576	16.2876	12.5523	11.0253
Asic2	11418	54.5784	72.5987	60.9923	69.2236	64.6122	74.1734	63.5548	66.2895
Asic4	241118	9.28078	11.5062	9.19061	14.6354	10.0957	6.49973	7.79106	6.40845
Asl	109900	53.3491	62.1198	51.8016	54.1719	51.6898	48.8627	44.7264	46.9953
Asna1	56495	77.1965	80.2695	80.209	80.0441	70.5889	61.8621	67.8832	59.8811
Asns	27053	300.058	306.695	282.194	303.46	267.172	261.136	302.264	279.698
Asnsd1	70396	17.2709	12.5336	12.3934	11.7916	10.8225	16.364	13.2737	18.4674
Aspa	11484	27.1048	29.6559	35.7877	36.6927	33.5176	35.6338	38.3782	34.1095
Aspg	104816	2.33556	1.84921	1.32289	4.02301	3.14985	3.7469	2.23632	1.99833
Asph	65973	73.7546	71.3659	70.1132	66.0329	68.6505	71.2676	72.3558	81.2426
Asphd1	233879	6.94522	7.53383	8.77286	9.15582	5.73434	4.97038	7.8632	5.92609
Asphd2	72898	121.511	112.117	131.941	125.268	125.509	130.453	134.612	128.445
Aspscr1	68938	59.4339	71.1604	77.4936	71.027	81.4922	73.944	70.1916	64.6357
Asrgl1	66514	149.046	131.774	129.713	134.355	117.11	115.466	122.926	114.732
Ass1	11898	19.545	21.3687	18.1723	17.6874	16.1531	16.7464	17.097	16.6757
Aste1	66595	5.10136	6.50649	4.0383	3.95365	4.76515	4.35864	5.69901	6.33954
Astn1	11899	154.577	128.212	132.916	132.482	136.897	160.123	137.642	165.31
Astn2	56079	1.47509	2.39713	3.7598	1.94214	2.01913	2.29402	1.94776	3.58322
Asun	71177	18.3157	17.5333	18.242	20.4619	14.8608	22.7108	22.6518	21.8439
Asxl1	228790	32.8208	31.0257	32.1671	33.1552	29.237	30.8164	27.8458	27.9767
Asxl2	75302	10.6944	10.6158	15.1088	12.2078	11.3071	11.1642	10.1717	10.6118
Asxl3	211961	3.62627	0.958851	2.99391	2.98258	2.34219	1.75875	2.0199	1.79161
Atad1	67979	68.5918	63.5581	57.7198	62.6341	51.286	57.58	69.9752	64.9114
Atad2	70472	4.48674	5.54764	5.63969	4.36982	4.84592	5.96446	8.80101	6.8219
Atad2b	320817	10.8173	11.9856	9.53874	7.83794	11.4687	10.8584	9.95524	10.1295
Atad3a	108888	57.8359	61.3665	59.2516	60.4146	65.0161	63.5444	63.4827	66.5652
Atad5	237877	2.82726	4.31483	3.48129	2.5664	3.55367	3.59397	5.04976	5.37483
Atat1	73242	64.4123	72.0508	63.5684	66.241	65.5007	60.7151	69.0374	65.0492
Atcay	16467	163.366	140.198	153.664	158.007	149.82	148.117	146.082	145.603
Ate1	11907	178.302	163.758	162.855	155.094	158.785	159.435	167.58	155.594
Atf1	11908	4.85551	7.25987	7.7981	4.85536	5.41127	8.56435	8.65673	6.13282
Atf2	11909	61.5236	53.7641	50.8269	43.9063	51.7706	55.4389	55.7638	58.5029
Atf3	11910	1.22924	3.219	1.81027	2.5664	1.8576	1.75875	2.95772	3.03195
Atf4	11911	63.4289	67.3935	74.9174	59.166	65.4199	54.9036	57.0623	55.7466
Atf6	226641	36.1397	39.5184	34.6041	30.5888	42.4018	38.0043	38.5946	39.2087
Atf6b	12915	60.4173	62.4623	69.4866	73.3159	73.3349	64.5385	59.8757	56.987
Atf7ip	54343	28.0267	26.8478	22.4195	26.9819	28.7524	27.2224	31.9578	29.0792
Atg10	66795	13.2144	13.5609	14.0644	15.884	13.1647	12.3113	17.5299	18.1917
Atg12	67526	51.6282	42.6004	49.0166	43.3514	43.2094	35.9397	52.6618	42.9986
Atg13	51897	114.197	116.774	91.9061	115.627	103.137	101.396	113.042	99.7099
Atg14	100504663	36.3241	44.3126	36.1358	40.4382	38.6058	35.9397	36.0697	34.454
Atg16l1	77040	113.275	105.063	112.515	109.87	128.094	127.624	112.105	131.063
Atg16l2	73683	6.3306	4.72576	6.68408	7.9073	6.38046	7.035	4.83334	7.99333
Atg2a	329015	76.0287	72.0508	73.4553	63.2584	71.235	78.685	63.9155	73.1803
Atg2b	76559	67.6084	50.8876	49.0166	50.7038	51.2052	50.6214	60.2364	52.2323
Atg3	67841	81.929	78.1463	78.9557	93.2923	76.0809	76.238	72.0673	72.9736
Atg4a	666468	3.5648	3.56145	5.36119	4.786	5.41127	4.20571	4.90548	5.78828
Atg4b	66615	129.624	124.171	130.27	123.118	115.252	128.083	120.906	115.903
Atg4c	242557	15.2426	15.3416	12.6719	13.1095	11.9533	15.37	14.6443	18.6741
Atg4d	235040	30.055	34.2447	32.933	36.4846	36.1021	31.4281	37.7289	33.3515
Atg5	11793	42.286	42.3949	45.2568	49.2472	39.7365	42.0571	48.117	42.0339
Atg7	74244	1228.26	1258.22	1205.5	1260.24	1525.49	1621.26	1546.31	1554.7
Atg9a	245860	137.675	146.156	139.391	162.169	161.611	161.652	145	142.019
Atg9b	213948	1.7824	2.12317	2.57616	2.42768	1.69607	2.37049	2.59702	1.17144
Athl1	212974	6.51499	11.0953	8.14623	9.29455	10.5803	11.776	16.5199	12.8858
Atic	108147	27.658	29.5189	27.7807	30.6581	31.2562	29.5929	25.898	31.9044
Atl1	73991	172.832	157.115	162.646	165.707	142.066	154.235	179.411	165.793
Atl2	56298	45.6664	39.1074	41.8451	46.1953	47.3285	43.5864	52.6618	46.3062
Atl3	109168	4.48674	4.31483	3.41167	3.6762	3.63444	4.74098	4.61692	3.72103
Atm	11920	14.3821	11.4377	8.42473	12.9014	9.12648	9.17609	10.6766	10.8875
Atmin	234776	75.9672	65.6128	72.8287	76.9921	66.7929	80.979	67.3061	81.8628
Atn1	13498	30.4852	36.9842	34.4648	26.9126	35.1329	33.5692	23.3732	25.1514
Atoh8	71093	4.79405	4.58879	3.69017	5.75707	5.33051	4.74098	3.96767	2.82523
Atox1	11927	46.4039	60.6816	66.6319	56.0447	65.1776	62.3974	43.8608	39.4843
Atp10a	11982	1.84386	3.219	1.25327	0.693623	2.18066	2.06462	2.09204	2.89414
Atp10b	319767	3.93358	0.958851	0.905136	1.80342	1.69607	1.37641	3.24627	0.68908
Atp10d	231287	1.16778	0.616404	0.139252	1.24852	0.646122	0.994077	0.865673	0.826897
Atp11a	50770	20.221	15.4786	15.8051	15.3291	18.3337	22.252	22.7239	25.6338
Atp11b	76295	12.2924	14.6567	8.63361	13.3176	9.85337	13.4583	18.4677	14.3329
Atp11c	320940	6.02329	4.93123	4.87381	7.62985	6.54199	6.88207	8.15175	8.95805
Atp13a1	170759	64.7811	57.0516	63.7773	54.5188	66.6314	78.3026	74.52	75.0409
Atp13a2	74772	221.325	201.359	200.662	211.555	218.955	233.99	187.635	197.697
Atp13a3	224088	11.4934	8.3557	9.12099	13.595	11.3879	9.17609	11.7587	10.9564
Atp13a4	224079	7.86716	5.1367	2.85466	3.46811	3.39214	4.35864	4.4005	4.34121
Atp13a5	268878	0.799008	2.39713	2.1584	1.80342	2.98832	1.98815	2.95772	3.4454
Atp1a1	11928	166.071	142.252	164.526	143.372	148.124	152.476	167.58	154.974
Atp1a2	98660	428.883	444.633	418.243	434.277	360.617	385.702	367.045	353.498
Atp1a3	232975	3446.31	3356.25	3334.59	3272.58	3224.47	3446.31	3133.52	3259.28
Atp1b1	11931	918.982	918.511	967.382	955.049	761.697	771.939	780.404	800.022
Atp1b2	11932	79.532	87.9403	70.7399	78.3794	75.1117	78.1497	69.1096	74.4896
Atp1b3	11933	62.5685	68.3524	58.8339	72.1368	65.2584	68.056	73.5822	67.1853
Atp2a2	11938	465.576	400.389	374.796	397.03	408.511	468.057	467.896	497.309
Atp2a3	53313	1.04486	1.09583	0.278503	3.19067	2.74602	3.59397	2.16418	2.5496
Atp2b1	67972	620.092	562.914	590.079	596.03	526.751	539.401	600.633	585.443
Atp2b2	11941	520.953	526.615	506.041	504.957	516.979	529.231	462.341	470.091
Atp2b3	320707	39.2129	37.7376	34.1863	32.1841	33.2753	42.1336	34.4826	40.9314
Atp2b4	381290	27.7194	24.3822	27.363	25.9415	23.745	19.958	25.9702	22.464
Atp2c1	235574	107.251	92.6661	83.4118	99.8817	104.268	109.884	122.348	124.241
Atp2c2	69047	0.921932	0.547915	0.83551	1.04043	1.69607	1.91169	3.17413	1.10253
Atp4a	11944	1.04486	0.821872	0.139252	1.04043	0.969183	1.14701	1.00995	1.03362
Atp5a1	11946	2576.25	2569.45	2465.24	2561.27	2371.11	2386.17	2519.76	2571.99
Atp5b	11947	4516.05	4455.71	4366.45	4496.76	3938.92	3808.54	4135.25	4100.65
Atp5c1	11949	407.371	400.457	404.805	415.203	384.2	369.185	411.195	396.359
Atp5d	66043	343.696	420.182	430.497	371.158	398.496	343.339	287.043	283.074
Atp5e	67126	35.771	44.8605	45.2568	41.4093	49.8322	46.4157	32.6792	33.3515
Atp5f1	11950	538.777	582.707	575.806	593.325	502.279	466.298	516.374	501.168
Atp5g1	11951	222.677	281.217	302.664	271.484	292.209	266.642	209.421	195.699
Atp5g2	67942	18.3157	22.4645	22.4195	18.8665	22.2105	17.4346	16.8806	15.2976
Atp5g3	228033	257.588	234.713	247.241	223.901	267.091	203.862	194.488	198.662
Atp5h	71679	258.94	277.587	272.933	249.149	289.786	239.037	198.167	191.495
Atp5j	11957	206.759	211.221	229.069	211.555	240.842	202.18	195.57	196.388
Atp5j2	57423	94.2829	122.39	125.535	108.344	126.802	104.149	84.1145	80.967
Atp5k	11958	47.1415	61.0925	74.2212	62.3567	66.6314	56.433	38.1617	37.486
Atp5l	27425	3.44188	4.10936	4.10793	3.95365	3.87673	3.82337	2.66916	3.4454
Atp5o	28080	238.104	249.781	267.085	245.681	255.138	215.485	184.677	181.09
Atp5s	68055	22.5566	18.6976	18.3812	19.6295	15.83	19.4227	18.1791	19.0186
Atp5sl	66349	43.3923	53.1477	47.4848	43.0046	44.744	38.8455	39.4603	38.5196
Atp6ap1	54411	417.205	419.223	413.647	429.977	404.392	413.001	418.481	413.448
Atp6ap1l	435376	1.04486	1.78072	0.626633	0.554898	1.8576	1.29995	0.577115	0.551264
Atp6ap2	70495	307.802	321.694	322.646	342.511	296.166	313.134	320.948	329.587
Atp6v0a1	11975	596.244	583.255	533.543	539.361	608.405	655.402	619.173	604.461
Atp6v0a2	21871	39.9504	35.8884	30.7746	26.1496	36.4251	42.0571	40.1816	38.3129
Atp6v0b	114143	179.039	197.934	196.763	201.151	206.921	172.052	170.826	171.926
Atp6v0c	11984	377.193	422.442	430.914	419.156	395.427	367.35	325.854	319.596
Atp6v0d1	11972	365.884	374.157	378.974	377.053	320.073	317.493	339.632	311.947
Atp6v0e	11974	39.3358	40.8197	47.6241	45.7097	63.32	54.9801	56.413	51.5432
Atp6v0e2	76252	223.784	234.576	233.804	245.612	203.044	194.227	199.61	193.494
Atp6v1a	11964	1600.78	1476.63	1453.23	1534.43	1350.72	1416.56	1600.34	1546.02
Atp6v1b2	11966	1781.3	1762.71	1628.06	1743.84	1529.78	1623.48	1725.94	1712.92
Atp6v1c1	66335	416.59	422.853	404.109	440.312	348.502	378.055	416.605	419.374
Atp6v1c2	68775	1.29071	1.9177	0.626633	0.832347	1.21148	1.07054	1.15423	1.99833
Atp6v1d	73834	274.736	291.765	290.758	308.177	232.362	227.491	244.553	250.894
Atp6v1e1	11973	702.635	704.755	710.532	707.981	572.061	536.19	546.384	556.777
Atp6v1f	66144	187.152	231.631	223.221	204.48	236.804	201.95	158.49	149.53
Atp6v1g1	66290	92.9308	111.706	113.908	115.558	104.591	91.2256	91.1842	82.4829
Atp6v1g2	66237	454.267	450.454	466.145	434.763	355.852	330.186	348.073	338.959
Atp6v1h	108664	454.144	451.413	448.808	476.935	373.782	397.707	447.769	430.469
Atp7a	11977	11.2476	11.5062	9.9565	10.0575	12.5186	15.217	14.5722	13.2993
Atp7b	11979	0.368773	1.9177	1.32289	1.1098	0.807653	2.29402	1.22637	1.10253
Atp8a1	11980	152.611	131.5	135.77	140.459	140.047	158.899	163.756	180.47
Atp8a2	50769	31.653	20.4098	19.4952	19.0746	21.9682	28.9812	24.2388	32.7313
Atp8b2	54667	42.286	29.0395	36.2054	35.5135	34.2445	44.9628	35.709	41.8961
Atp9a	11981	423.843	431.003	443.029	444.89	438.475	490.462	442.72	454.586
Atp9b	50771	51.9355	45.4084	47.6241	43.7676	49.5899	58.4976	51.1468	54.6441
Atpaf1	230649	34.3573	36.3678	34.1167	34.5424	31.1754	30.2046	30.5871	32.4557
Atpaf2	246782	34.6032	34.2447	37.7372	42.1029	35.8598	31.5046	35.4204	36.1078
Atpif1	11983	196.925	226.015	226.493	204.203	240.681	207.838	170.249	165.035
Atr	245000	4.5482	2.80806	4.59531	2.84385	5.16898	8.87022	5.84329	3.23868
Atraid	381629	54.1482	53.8326	59.1124	62.0099	58.9587	45.8805	51.4354	50.3029
Atrip	235610	33.8042	35.8199	34.2559	34.8892	44.0171	44.2746	32.8956	35.2809
Atrn	11990	142.408	120.404	128.39	127.904	147.074	178.322	160.077	152.838
Atrnl1	226255	29.1331	21.6426	22.2106	27.6062	28.7524	30.2046	27.3408	30.0439
Atrx	22589	223.968	200.468	202.124	215.925	192.625	191.169	200.836	196.043
Atxn1	20238	18.2543	17.4648	21.4448	19.4908	15.83	14.5288	17.602	14.264
Atxn10	54138	795.812	781.258	759.618	808.001	682.467	705.183	786.392	773.906
Atxn1l	52335	8.113	5.54764	6.82333	7.69921	5.89587	9.6349	6.85324	7.23535
Atxn2	20239	144.682	119.034	131.802	123.534	122.279	142.229	124.368	126.86
Atxn2l	233871	51.198	49.8602	57.0932	47.0276	49.6707	46.1863	47.3956	41.8272
Atxn3	110616	15.3655	8.21872	13.3682	9.98817	9.69183	12.7701	12.1916	9.09586
Atxn7	246103	10.2642	6.09555	6.40558	10.4737	7.34964	8.87022	8.29603	10.6118
Atxn7l1	380753	25.2609	20.9577	18.3812	23.7219	16.9607	16.8993	19.8383	21.017
Atxn7l2	72522	12.8456	13.0815	14.8999	10.9592	16.7992	15.4464	17.0249	14.264
Atxn7l3	217218	66.6864	80.064	68.1637	63.952	69.862	65.8385	48.2613	64.5668
Atxn7l3b	382423	117.761	146.978	137.511	142.123	144.974	127.548	110.373	113.354
AU019823	270156	9.83394	10.6158	10.9313	9.43327	9.85337	10.7054	10.6045	13.5749
AU022252	230696	28.457	18.9031	22.7677	23.4445	23.6642	22.6344	29.5772	29.6305
AU040320	100317	81.253	79.9956	73.7338	76.9921	79.3923	85.5671	71.2016	91.9922
AU041133	216177	5.8389	4.17785	6.26633	5.20217	6.78428	5.58212	5.41046	5.71937
Auh	11992	133.619	137.938	123.586	141.36	127.69	111.337	113.764	109.357
Aup1	11993	37.6148	44.5866	43.0288	45.2242	43.5325	40.9865	37.8732	39.2776
Aurka	20878	3.99504	4.45181	5.29157	3.46811	3.47291	2.37049	2.30846	2.27397
Aurkaip1	66077	85.0022	96.159	104.787	91.8357	101.926	85.72	75.3135	69.8039
Auts2	319974	81.4988	80.5435	84.5258	75.5355	67.6005	77.0792	71.418	63.0509
Aven	74268	9.28078	7.39685	8.0766	6.17324	7.75347	8.25848	7.93533	5.78828
Avl9	78937	36.8158	28.0121	30.9139	26.1496	32.4676	45.7275	37.5846	44.3079
Avpi1	69534	39.1514	49.4493	50.1306	48.9698	48.5399	37.7749	34.6991	29.4237
AW047730	99870	3.74919	4.45181	2.29765	2.84385	5.08821	5.58212	3.31841	3.30759
AW112010	107350	0.737546	1.02734	1.25327	1.52597	3.14985	1.29995	2.45274	1.7227
AW146154	101835	3.5648	5.47915	5.43082	6.38133	5.08821	4.89392	2.45274	5.85718
AW209491	105351	36.2012	36.1624	37.7372	39.5365	35.2137	32.5751	36.1418	40.5868
AW549877	106064	25.6912	24.7247	22.5588	24.0687	26.168	31.6575	33.2563	31.4221
AW551984	244810	15.6114	16.5059	11.5579	12.3465	23.745	24.3931	26.9801	28.2523
AW554918	225289	4.5482	3.62994	3.82942	6.24261	4.28056	4.89392	6.13185	4.13448
Axin1	12005	49.2312	43.6962	37.9461	43.0046	47.9746	42.9747	40.903	48.0978
Axin2	12006	6.20768	7.46534	4.80418	5.61835	5.89587	6.95854	4.18409	6.27063
Axl	26362	37.9836	33.9022	26.4578	42.0335	38.2827	42.7453	34.7712	40.3112
Azi2	27215	40.5036	41.5045	32.6545	43.2127	33.9214	40.3748	35.204	32.8691
Azin1	54375	73.5087	55.1339	62.5936	69.5704	56.2126	62.6268	68.8931	72.8358
B020018G12Rik	545388	0.799008	0.410936	0.765884	1.24852	1.53454	0.994077	0.288558	1.03362
B130034C11Rik	414095	1.04486	0.890362	0.974762	0.90171	1.29224	0.841142	1.00995	0.757989
B130046B21Rik	100049164	2.58141	3.97238	2.64578	4.2311	3.31138	2.82929	3.46269	4.61684
B130055M24Rik	654803	1.90533	2.67108	2.29765	2.5664	1.69607	2.82929	3.17413	3.16977
B230118H07Rik	68170	20.0981	22.67	24.5083	26.8432	22.695	22.0991	19.1891	21.017
B230216N24Rik	78603	1.41363	0.753383	1.94952	0.971072	0.484592	1.14701	0.504976	1.30925
B230217C12Rik	68127	33.6813	33.4228	34.2559	34.0569	28.8332	29.8223	34.9155	30.733
B230217O12Rik	320879	4.48674	5.20519	4.94344	4.43919	5.8151	4.51158	4.32836	4.47902
B230219D22Rik	78521	71.1732	61.024	69.7651	62.4261	66.9544	76.391	72.428	62.0172
B230307C23Rik	245305	2.02825	1.50677	2.29765	2.28896	1.13071	1.75875	1.65921	0.895805
B230312C02Rik	320485	1.16778	1.43828	1.18364	1.31788	1.69607	1.29995	0.504976	0.413448
B230354K17Rik	320063	12.0466	8.62966	7.7981	8.73965	7.6727	7.035	10.3159	10.1984
B230369F24Rik	320110	1.59802	0.958851	0.696259	1.73406	1.8576	0.841142	0.937812	1.44707
B2m	12010	109.833	112.87	119.269	120.274	136.413	121.736	132.159	122.863
B330016D10Rik	320456	0.799008	0.890362	1.11401	1.1098	0.888418	1.68228	1.51493	0.757989
B3galnt1	26879	44.1913	42.1894	48.6685	54.2413	35.6983	41.5983	52.3732	45.9617
B3galnt2	97884	8.97347	9.86247	9.9565	8.4622	8.88418	11.776	9.45026	13.4371
B3galt1	26877	16.7792	15.4101	18.1723	16.6469	16.3954	21.4873	19.9826	18.8808
B3galt2	26878	22.8639	20.2728	21.3055	24.3462	20.6759	21.4873	19.5498	24.738
B3galt4	54218	4.91697	9.52002	6.75371	9.29455	7.99576	5.35272	9.08957	6.54626
B3galt5	93961	43.4537	32.464	28.6859	39.3284	47.1669	40.1454	38.0896	37.2103
B3galt6	117592	23.1712	31.7106	26.2489	25.3866	24.2296	28.9047	21.1368	20.6724
B3gat1	76898	27.658	23.6288	27.5718	26.7738	26.7333	28.9047	27.1966	30.1817
B3gat2	280645	2.21264	2.87655	3.89905	2.01151	2.66525	3.0587	2.7413	2.20506
B3gat3	72727	60.9705	70.1331	71.7146	67.0733	68.4082	56.8153	65.0697	58.434
B3gnt1	108902	178.179	196.222	196.484	186.376	207.405	193.386	187.707	196.526
B3gnt2	53625	2.51995	3.76691	4.66493	3.53748	4.36133	5.12332	2.7413	3.51431
B3gnt9	97440	3.50334	2.46562	3.06354	2.63577	4.11903	2.90576	3.82339	2.13615
B3gntl1	210004	9.03494	9.99944	6.89296	5.3409	10.2572	7.49381	7.1418	8.68241
B4galnt1	14421	76.5818	74.7904	69.4866	77.8245	76.0001	81.5143	66.224	64.7736
B4galnt4	330671	36.6929	43.3538	36.8321	37.525	40.4634	40.1454	41.408	41.6205
B4galt1	14595	4.17943	2.87655	3.82942	5.06345	4.92668	5.65859	5.33832	6.27063
B4galt2	53418	80.2696	81.7763	83.6207	78.6568	74.5464	82.6613	82.1668	83.172
B4galt3	57370	27.9653	29.108	33.4204	26.5658	32.9522	27.6047	29.9379	26.7363
B4galt4	56375	23.3556	23.0809	22.5588	23.167	27.541	23.6284	24.2388	27.2876
B4galt5	56336	24.1546	25.9575	20.8181	23.5138	21.9682	22.252	24.4553	24.3245
B4galt6	56386	27.0433	27.7382	27.8503	24.4849	30.61	23.6284	27.5573	24.8758
B4galt7	218271	16.4104	23.8343	23.1158	22.6121	23.5027	26.8401	22.5796	18.6741
B630005N14Rik	101148	26.7975	24.0398	22.5588	32.1841	24.7949	24.546	27.8458	31.9044
B630019K06Rik	102941	38.2295	44.6551	40.3134	42.2416	47.7323	43.4335	39.9652	43.6188
B930041F14Rik	230991	32.8208	36.9158	36.7625	39.7446	42.8864	40.9865	34.4105	39.1398
B930095G15Rik	320268	25.0151	23.2179	26.6667	24.8317	21.1605	17.1287	17.7463	20.4657
B9d1	27078	17.3323	18.4921	26.3882	20.0457	21.4028	18.2757	11.4702	14.3329
B9d2	232987	40.0733	49.5178	47.5545	48.3455	43.1287	39.7631	39.9652	38.7263
Baalc	118452	4.97843	3.49296	5.77895	5.75707	6.54199	6.19386	6.05971	4.34121
Babam1	68251	66.9937	75.4753	80.6267	79.6279	73.4964	72.1088	68.3882	68.4257
Bace1	23821	87.2148	87.8033	78.7468	78.1713	82.5421	71.5735	82.7439	78.1417
Bace2	56175	1.65948	3.42447	1.32289	2.63577	1.53454	3.89984	2.30846	4.54793
Bach1	12013	6.39206	4.5203	3.96867	6.17324	6.78428	7.11147	7.21394	5.44374
Bach2	12014	16.5948	12.602	15.6658	10.7512	10.1764	11.5466	16.8806	15.2976
Bad	12015	25.8141	28.971	28.5466	29.1322	32.5484	28.3694	26.6916	24.3245
Bag1	12017	57.7744	75.8862	68.9992	74.7032	72.2042	63.468	74.52	65.945
Bag2	213539	17.9469	15.6156	20.8181	21.5023	14.78	16.7464	16.3035	20.4657
Bag3	29810	18.5001	15.4786	16.0139	15.3984	20.4336	17.511	16.3756	16.469
Bag4	67384	70.8659	66.4347	69.1385	67.3508	60.8163	73.4087	65.6469	63.7399
Bag5	70369	88.0138	100.405	83.8992	86.2173	86.3381	87.3258	91.8335	87.0998
Bag6	224727	88.1367	93.6934	92.8809	97.6621	87.3073	91.9903	92.3384	86.6174
Bahcc1	268515	20.344	23.0124	20.2611	22.3347	32.9522	29.2106	34.8433	24.3245
Bahd1	228536	63.4904	67.5305	63.0114	63.8133	65.0161	64.3091	51.5797	53.955
Bai1	107831	63.8592	69.9276	72.1324	73.5934	67.6813	69.9677	63.4105	60.9836
Bai2	230775	158.941	188.209	189.452	187.07	164.68	156.529	139.013	142.915
Bai3	210933	70.0669	57.668	56.4666	62.4954	66.1468	66.6796	78.8484	70.7686
Baiap2	108100	481.187	498.945	506.876	472.773	442.351	395.413	388.399	385.541
Baiap2l1	66898	4.30235	2.87655	2.85466	3.46811	5.73434	4.43511	5.55473	6.95971
Baiap2l2	207495	1.22924	1.3013	2.57616	1.31788	0.646122	2.29402	0.649255	1.44707
Baiap3	545192	40.3192	37.2582	44.282	35.4441	85.8535	88.4728	80.5797	76.419
Bambi	68010	11.2476	10.5474	12.7415	11.3754	12.8417	14.2994	16.2314	13.2993
Banf1	23825	51.6897	54.7915	61.8974	58.6805	54.7589	54.6742	48.1891	42.5852
Bank1	242248	6.08475	3.69842	3.48129	2.98258	4.68439	3.2881	4.25622	5.85718
Banp	53325	39.2129	41.2306	42.8895	43.4902	27.4602	32.881	31.1642	29.9061
Bap1	104416	204.177	203.619	205.675	208.572	229.373	230.549	205.958	201.487
Basp1	70350	492.619	623.596	665.066	603.521	586.437	548.348	420.717	431.227
Batf	53314	0.737546	1.50677	1.25327	1.1098	2.90755	1.45288	1.37065	1.37816
Batf3	381319	1.22924	1.50677	1.67102	2.01151	3.14985	2.29402	1.80349	1.79161
Bax	12028	50.7677	62.5308	66.6319	64.9925	57.5857	54.5213	45.6642	44.1701
Baz1a	217578	2.95018	1.50677	2.85466	2.35832	2.01913	3.97631	3.17413	1.92943
Baz1b	22385	119.482	109.583	113.838	110.078	97.8875	98.643	99.5524	104.809
Baz2a	116848	46.0966	34.3132	44.1428	39.1897	38.8481	47.1039	38.306	39.4843
Baz2b	407823	32.452	31.2311	26.2489	28.8547	33.8407	34.3339	31.9578	37.0036
Bbc3	170770	21.2659	23.4918	24.4387	23.0283	32.4676	26.3813	22.5075	25.4271
Bbip1	100503572	13.5831	16.7114	14.6911	14.7048	15.83	14.3759	15.6543	14.0572
Bbox1	170442	3.68773	3.49296	5.36119	4.02301	4.76515	3.67044	3.17413	3.78994
Bbs1	52028	55.992	52.3944	40.383	42.3804	55.0819	55.3624	54.321	54.0239
Bbs10	71769	4.42527	4.58879	3.62054	5.54898	3.79597	4.20571	5.19404	4.75466
Bbs12	241950	2.7658	5.06821	3.34204	3.60684	3.7152	4.35864	3.31841	4.20339
Bbs2	67378	16.5333	21.9166	18.8686	20.5312	19.949	16.8993	16.5921	17.9161
Bbs4	102774	109.956	115.473	108.129	116.529	96.5145	101.855	117.515	104.258
Bbs5	72569	19.8523	18.5606	19.6345	23.0976	13.9724	15.7523	16.4478	16.6068
Bbs7	71492	23.6015	19.1085	24.5779	28.2998	20.6759	29.44	26.8359	23.6355
Bbs9	319845	21.3888	21.7796	14.4126	24.7623	20.999	19.3463	23.7339	23.98
Bbx	70508	41.3026	34.4501	41.8451	35.1667	28.0256	31.1222	35.0598	36.6591
BC002059	213811	2.39702	3.01353	2.01915	3.60684	3.23061	2.29402	4.4005	3.30759
BC002163	170658	4.0565	4.58879	5.70932	4.43919	6.94581	4.51158	5.41046	3.16977
BC003331	226499	27.2892	32.1215	26.5275	37.6637	27.2987	34.9456	29.6493	31.491
BC003965	214489	25.2609	29.7929	28.6162	31.7679	28.1871	29.7458	22.7239	30.3195
BC004004	80748	32.3291	34.7241	30.8443	34.7505	36.3444	35.8632	36.2861	38.6574
BC005537	79555	17.2094	14.8622	16.3621	13.0401	13.0032	12.5407	15.005	13.8505
BC005561	100042165	17.2709	14.9307	16.7102	18.0342	14.9416	15.4464	12.3358	14.0572
BC005624	227707	85.4939	82.1872	78.7468	82.8879	70.185	64.0797	68.9653	69.3215
BC017158	233913	33.5583	34.3132	33.6989	32.0454	31.4177	36.0926	35.2762	31.9044
BC017643	217370	26.4902	25.889	20.5396	25.5947	25.3603	21.7932	24.816	21.7749
BC021891	234878	5.53159	1.09583	2.22803	2.77449	2.66525	3.36457	3.60697	1.92943
BC022687	217887	19.4835	17.7387	20.6789	18.7972	21.8066	19.8051	18.4677	20.8102
BC022960	237246	1.65948	2.05468	1.8799	1.04043	2.34219	2.06462	2.7413	1.17144
BC023829	236848	25.4453	26.9848	20.47	30.1726	26.7333	22.3285	28.2065	25.3582
BC024139	271278	1.65948	1.78072	1.11401	1.17916	0.969183	2.52343	1.00995	0.137816
BC024978	414069	0.553159	1.50677	0.557007	1.80342	1.04995	0.611739	0.649255	0.895805
BC026585	226527	16.0416	16.8484	15.4569	17.1325	17.2838	15.6758	16.0149	20.259
BC027231	212547	1.59802	1.43828	3.48129	1.59533	1.29224	2.59989	1.65921	1.65379
BC028528	229600	3.5648	2.80806	3.34204	3.95365	2.90755	3.89984	2.52488	3.78994
BC029214	227622	27.0433	33.0804	29.2429	28.2305	32.9522	28.4459	26.7637	25.9094
BC029722	613262	29.8091	34.5871	33.2812	36.8314	34.083	33.1869	26.403	29.5616
BC030336	233812	10.0798	11.3692	13.577	9.0171	9.5303	9.25256	11.8309	12.0589
BC030500	234290	8.05154	9.45153	5.57007	7.14432	9.61107	8.18201	9.59454	6.68408
BC030867	217216	3.01165	3.35598	1.04439	1.45661	2.98832	0.994077	0.793533	2.48069
BC031181	407819	54.7628	57.3941	61.41	57.3626	58.9587	52.4567	50.8583	49.4071
BC034090	207792	6.20768	5.1367	3.48129	4.30046	3.06908	5.50565	4.03981	5.0992
BC035044	232406	11.6163	8.42419	7.72847	9.15582	10.5803	9.94077	11.6866	10.9564
BC037032	414066	1.41363	1.50677	1.81027	1.87278	2.50372	2.98223	1.44279	1.58489
BC037034	231807	34.1115	41.7785	38.8512	38.7735	34.1637	34.1045	33.5448	36.5213
BC048403	270802	1.7824	3.69842	3.7598	2.91322	3.23061	2.75283	3.10199	4.34121
BC048546	232400	3.44188	4.31483	5.98782	5.96516	7.18811	5.50565	4.18409	4.61684
BC049635	277773	3.44188	4.72576	3.27242	3.60684	3.55367	4.05277	2.59702	3.65213
BC052040	399568	9.28078	7.12289	6.68408	7.62985	6.78428	7.34087	8.58459	7.7177
BC061194	381350	2.02825	0.753383	2.85466	3.53748	0.969183	1.37641	1.15423	0.964713
BC067074	408066	2.02825	0.684893	2.22803	2.15023	3.9575	2.98223	3.53483	4.34121
BC068157	73072	12.2924	11.0953	11.0009	11.861	8.96495	11.3172	7.79106	8.95805
BC068281	238037	8.42031	7.80779	7.03221	8.80901	7.59194	8.10555	5.69901	6.54626
Bcam	57278	10.51	9.04059	13.1593	9.91881	14.78	13.4583	16.2314	16.1934
Bcan	12032	415.423	456.413	431.541	427.341	477.807	514.702	448.996	462.718
Bcap29	12033	26.3673	29.0395	30.3569	28.4385	22.8566	22.8638	22.0747	22.8775
Bcap31	27061	50.8292	59.8597	51.732	60.692	44.9863	44.5805	43.7165	50.234
Bcar1	12927	86.4772	96.3645	103.325	100.645	91.9917	86.7141	83.6817	88.8914
Bcar3	29815	25.9985	24.3822	22.2106	28.2998	33.033	32.7281	27.9179	30.3195
Bcas1	76960	42.7777	35.9569	36.2751	38.2186	33.1138	37.0102	33.8334	36.1767
Bcas2	68183	55.193	66.8456	63.7077	69.4317	57.2626	54.1389	55.5473	58.9164
Bcas3	192197	162.322	162.388	158.747	162.793	170.172	182.834	186.553	179.988
Bcat1	12035	230.79	209.372	209.226	227.231	181.641	194.686	194.56	186.465
Bcat2	12036	27.5965	24.9986	35.0218	26.0109	33.6791	24.8519	25.3931	30.2506
Bccip	66165	34.1115	33.9707	31.4709	32.3228	25.5218	29.8988	32.0299	32.1801
Bcdin3d	75284	5.0399	4.99972	5.15231	5.27153	5.89587	4.74098	6.92538	6.20172
Bche	12038	2.58141	2.05468	1.46214	2.49704	3.55367	3.59397	0.937812	2.34287
Bckdha	12039	127.903	146.841	139.739	128.251	143.116	130.148	117.299	129.065
Bckdhb	12040	50.8907	47.4631	53.1942	52.646	44.6632	42.5159	46.3856	47.0642
Bckdk	12041	83.1583	82.2557	76.1707	82.4024	93.1224	92.6785	100.923	90.0628
Bcl10	12042	16.7792	12.8075	15.5962	16.3695	15.6685	19.5757	19.5498	23.6355
Bcl11a	14025	88.0138	80.9544	90.0959	84.5526	74.6271	76.4674	70.1195	74.7652
Bcl11b	58208	122.125	141.841	129.156	129.153	135.605	150.182	141.61	136.3
Bcl2	12043	8.23593	8.28721	6.40558	8.4622	4.03826	7.79968	7.93533	9.71603
Bcl2a1a	12044	1.22924	1.3013	1.46214	1.24852	2.34219	1.75875	1.37065	1.51598
Bcl2a1b	12045	4.5482	3.49296	3.69017	4.43919	5.8151	7.11147	6.34827	5.995
Bcl2l1	12048	117.516	118.624	115.161	119.65	119.129	120.36	120.112	113.147
Bcl2l11	12125	4.48674	5.95857	3.96867	3.39875	4.60362	6.88207	6.85324	5.03029
Bcl2l12	75736	1.22924	0.616404	1.32289	1.17916	1.29224	1.75875	1.44279	1.44707
Bcl2l13	94044	44.2527	49.8602	44.8391	44.3225	44.5824	42.5924	49.5598	48.0289
Bcl2l2	12050	12.4768	12.4651	14.4822	15.0516	9.7726	8.94669	7.57464	8.26897
Bcl6	12053	77.2579	75.9547	68.9992	81.8475	75.5963	83.5789	80.8683	78.8997
Bcl7a	77045	27.7809	29.3819	30.8443	29.7564	26.9756	28.4459	23.9503	26.3229
Bcl7b	12054	65.703	60.2706	74.2212	64.8537	74.3041	61.3269	61.3185	55.8844
Bcl7c	12055	15.1197	16.5744	16.0139	11.098	15.5069	14.3759	14.5	14.1951
Bcl9	77578	13.4602	10.2734	13.2985	10.4043	12.4379	11.776	11.9751	11.99
Bcl9l	80288	13.1529	11.5062	12.2542	13.595	13.2455	13.4583	10.7488	11.99
Bclaf1	72567	138.044	134.719	136.815	135.326	125.913	126.707	134.612	149.186
Bco2	170752	9.46517	7.19138	7.38034	7.14432	9.12648	8.56435	6.92538	7.57989
Bcor	71458	37.8607	34.4501	32.376	31.213	45.5516	47.1804	53.0225	62.7063
Bcorl1	320376	10.1413	12.8075	12.1149	11.9997	9.44954	10.9348	11.2537	10.1984
Bcr	110279	101.72	93.8304	87.5197	87.8127	76.4847	85.2612	76.1792	75.0409
Bcs1l	66821	33.6198	33.1488	33.8382	35.7909	26.8141	25.6166	30.2986	27.4943
Bdh1	71911	107.497	105.405	105.762	100.159	89.8918	84.7259	88.8036	94.6108
Bdh2	69772	4.30235	4.99972	4.52568	3.39875	3.7152	4.05277	6.56469	4.96138
Bdnf	12064	39.3972	46.9152	39.269	46.5421	36.9905	33.9515	33.9055	35.4187
Bdp1	544971	16.4719	15.821	16.5013	16.3695	14.8608	15.0641	13.1294	13.3682
Bean1	65115	11.3705	12.876	18.3116	11.9997	11.711	11.3936	11.1095	10.4051
Becn1	56208	107.682	103.35	101.654	102.587	100.553	106.137	114.702	107.221
Begain	380785	145.973	134.65	149.417	135.048	152.889	145.9	133.241	130.787
Bend3	331623	4.79405	1.57525	3.20279	0.90171	2.50372	2.37049	1.87562	1.7227
Bend4	666938	5.10136	4.99972	5.57007	5.89579	5.08821	6.95854	6.49255	5.85718
Bend5	67621	11.0632	9.93096	12.6023	11.098	14.457	10.3996	11.3259	9.4404
Bend6	320705	47.08	44.5866	38.9905	46.0566	39.8981	41.5983	43.0672	44.5146
Bend7	209645	0.921932	1.50677	1.18364	0.554898	0.242296	1.29995	1.29851	1.03362
Best1	24115	2.21264	2.26015	1.53177	1.24852	0.726888	1.68228	1.44279	2.41178
Bet1	12068	12.5383	14.7252	12.9504	17.3406	13.8109	11.5466	15.9428	13.0236
Bet1l	54399	46.5883	53.1477	62.3151	49.6634	56.6972	44.2746	44.005	38.5885
Bex1	19716	38.8441	34.3817	36.3447	35.8603	39.1712	28.5224	28.0622	28.2523
Bex2	12069	330.974	343.337	341.724	317.402	327.907	279.794	283.075	264.4
Bex4	406217	7.68277	8.76664	9.12099	6.72814	7.75347	5.12332	6.34827	6.13282
Bfar	67118	33.1896	37.1212	28.3377	30.3807	29.1563	28.6753	32.3185	27.4254
Bfsp1	12075	0	1.02734	0.905136	0.416174	2.74602	0.535272	0.721394	1.17144
Bfsp2	107993	13.3987	12.0541	11.4186	10.1963	12.4379	9.94077	11.903	13.4371
Bgn	12111	3.13457	2.87655	3.62054	3.39875	3.79597	6.19386	3.89553	3.16977
Bhlha9	320522	2.51995	2.80806	3.69017	3.88429	4.03826	4.74098	2.0199	3.30759
Bhlhb9	70237	76.7048	75.6807	80.2786	86.0786	69.5389	70.8853	91.4728	84.3435
Bhlhe22	59058	33.4969	40.0663	38.5031	43.9757	36.3444	44.7334	35.4926	34.5918
Bhlhe40	20893	125.567	133.828	117.668	135.811	93.3647	121.048	109.363	110.391
Bhlhe41	79362	13.3373	11.5747	12.1149	12.5546	14.6185	13.3053	12.1916	11.1631
Bhmt	12116	0.676084	1.02734	0.417755	1.45661	1.8576	0.764674	1.29851	1.10253
Bicc1	83675	4.42527	4.45181	6.75371	7.00559	5.24974	7.64674	6.27613	8.68241
Bicd1	12121	37.9221	35.0665	34.6737	40.8544	38.9289	36.5514	39.821	36.3834
Bicd2	76895	68.8376	75.2013	71.4361	81.5007	91.5071	84.42	82.2389	86.204
Bid	12122	29.0716	40.4087	39.1994	34.6118	34.4868	34.6397	38.0896	30.9397
Bin1	30948	370.125	372.171	361.846	398.972	354.883	349.838	347.351	352.671
Bin2	668218	90.4108	90.8169	95.1786	99.6042	118.079	122.118	125.595	118.315
Bin3	57784	18.746	19.5195	16.0139	19.4214	18.576	22.7873	20.199	19.0186
Birc2	11797	40.6265	36.2994	26.5275	42.9353	37.7982	42.8982	44.4379	42.9986
Birc3	11796	4.0565	4.45181	1.32289	4.50855	4.36133	4.89392	5.04976	6.68408
Birc6	12211	120.773	115.952	104.717	114.933	137.624	139.706	141.249	139.194
Bivm	246229	11.432	5.75311	6.68408	5.68771	7.75347	7.49381	9.30598	9.02695
Blcap	53619	90.8411	88.7622	88.1463	87.5352	77.9385	86.7905	82.9603	90.2006
Blm	12144	3.81065	4.24634	3.13316	3.95365	4.11903	3.89984	4.25622	2.5496
Blmh	104184	121.388	116.021	116.066	123.187	105.883	106.29	122.637	113.147
Blnk	17060	23.1712	27.4642	26.3882	25.0398	33.1945	27.9106	31.2364	33.9717
Bloc1s1	14533	18.6845	26.8478	27.1541	25.8028	25.5218	22.9402	17.0249	16.7447
Bloc1s2	73689	18.1928	18.2182	23.1158	21.4329	17.7684	16.2111	18.5398	18.6741
Bloc1s3	232946	11.0017	9.04059	8.70323	11.1673	9.12648	9.78783	10.7488	9.16477
Bloc1s4	117197	24.8307	29.6559	31.1228	22.7508	32.4676	30.1282	26.1145	23.7733
Bloc1s5	17828	20.0367	19.3825	18.799	19.144	17.0415	21.7932	24.5995	24.8758
Bloc1s6	18457	25.0766	29.0395	30.2872	27.2594	27.7025	30.434	29.8657	35.9011
Blvra	109778	40.1962	38.9704	38.9905	31.6292	41.7557	34.3339	37.0797	38.1751
Blvrb	233016	27.1663	28.6285	32.4457	27.1207	27.6217	27.7577	19.8383	23.6355
Blzf1	66352	34.05	30.6147	30.3569	34.1262	19.7067	24.699	26.9801	27.9767
Bmf	171543	2.7658	2.73957	4.38643	3.1213	5.33051	4.66451	2.66916	4.61684
Bmi1	12151	26.4287	21.5741	20.5396	24.5543	21.2413	23.1696	26.1145	33.696
Bmp1	12153	9.71102	10.8213	11.8364	11.7222	11.711	10.476	14.6443	11.5766
Bmp2	12156	1.10632	3.219	1.18364	2.77449	2.42296	4.66451	2.3806	2.27397
Bmp2k	140780	22.4951	18.8346	18.1027	18.8665	22.6143	21.7167	23.0846	22.3262
Bmp3	110075	2.39702	3.01353	3.06354	3.1213	2.50372	2.44696	3.60697	1.7227
Bmp4	12159	1.96679	2.67108	1.8799	2.49704	1.93837	2.21756	2.3806	3.92776
Bmp6	12161	5.47013	5.89008	5.63969	6.24261	13.084	7.72321	8.44031	8.82023
Bmp7	12162	8.54324	9.99944	7.7981	13.8725	20.8374	16.0582	16.2314	15.2287
Bmper	73230	6.26914	6.09555	10.7224	10.8899	11.0648	12.0054	10.2438	9.30259
Bmpr1a	12166	11.0017	10.0679	11.2098	9.71072	14.2955	11.8525	12.1916	11.5076
Bmpr1b	12167	9.89541	6.23253	7.17146	5.75707	4.68439	4.74098	4.61692	4.68575
Bmpr2	12168	7.00669	3.49296	5.63969	4.30046	5.33051	4.89392	5.1219	3.4454
Bms1	213895	34.6032	29.3134	24.0209	22.2653	23.6642	28.14	20.4876	22.1884
Bmyc	107771	39.0285	43.0113	45.4657	43.4208	48.3784	41.8277	33.9777	36.3834
Bnip1	224630	21.6961	19.7249	25.8312	25.7334	20.999	21.0285	18.9005	21.1548
Bnip2	12175	19.8523	19.7249	22.4195	26.2189	20.7567	26.2283	27.413	26.5985
Bnip3	12176	115.795	119.103	122.472	129.291	98.4529	96.7313	102.222	108.944
Bnip3l	12177	96.9873	96.5015	91.558	92.0438	91.6686	87.4023	89.8857	88.0645
Boc	117606	11.8007	10.0679	12.7415	12.2078	10.7418	13.6877	11.5423	12.5413
Bod1	69556	105.162	114.103	101.793	110.355	101.441	90.6904	107.343	107.428
Bod1l	665775	65.6416	63.6951	62.5936	59.2354	49.0245	52.0743	48.9105	47.4776
Bok	51800	103.072	116.637	121.428	120.829	134.555	114.166	111.095	105.223
Bola1	69168	18.9918	20.9577	22.698	24.7623	25.9257	19.4992	15.2936	18.9497
Bola2	66162	18.0084	30.8202	31.4013	30.5888	24.7142	25.6166	18.4677	14.6774
Bola3	78653	12.6612	15.4786	15.1088	13.2482	20.1106	16.517	12.408	14.953
Bop1	12181	197.539	198.688	191.819	184.712	202.963	202.18	183.955	198.869
Bora	77744	0.491697	1.43828	1.18364	0.832347	1.37301	1.14701	1.08209	1.51598
Bpgm	12183	69.1449	58.6269	57.2325	58.6111	63.32	61.021	65.5026	63.9467
Bphl	68021	52.7345	60.6816	62.0366	62.0099	55.2435	51.8449	58.4329	62.1551
Bpnt1	23827	125.075	113.555	121.079	130.47	106.287	105.907	120.978	104.465
Bptf	207165	68.1001	78.2833	77.4936	78.7956	62.5123	60.3328	66.8011	58.5029
Braf	109880	80.2081	69.9276	66.2142	75.5355	57.8279	67.5207	76.612	83.3787
Brap	72399	91.6401	84.5843	80.2786	90.7259	93.93	99.8665	97.0996	103.844
Brat1	231841	62.7529	66.6401	79.4431	69.4317	76.3232	83.1966	77.9827	61.1903
Brca2	12190	4.67112	1.98619	3.96867	4.50855	5.89587	2.59989	3.67911	4.13448
Brcc3	210766	59.6183	65.9552	66.7712	74.0789	55.8088	63.7738	68.9653	59.6744
Brd1	223770	73.8775	67.3935	85.5006	63.2584	74.8694	80.3673	83.2489	80.8291
Brd2	14312	118.745	113.144	113.978	111.257	107.902	117.913	105.612	107.497
Brd3	67382	57.0983	65.5443	59.3212	64.715	57.1818	56.9682	58.8658	59.0542
Brd4	57261	104.055	109.857	108.268	118.263	98.5337	87.0199	88.6593	81.7939
Brd7	26992	23.8473	28.834	25.6919	31.7679	29.5601	26.5342	33.7612	36.5902
Brd8	78656	56.1764	64.7224	58.4857	57.2239	60.574	63.6974	59.9478	61.6727
Brd9	105246	70.3127	70.3386	75.1263	78.0326	57.6664	57.8858	59.01	65.187
Brdt	114642	0.983394	1.64374	1.53177	1.73406	2.58449	1.45288	1.80349	2.13615
Bre	107976	66.3177	67.462	61.8974	73.6628	56.0511	57.8094	52.9503	55.1953
Brf1	72308	62.2612	57.8735	53.8904	61.5243	60.4124	58.5741	71.2016	62.7752
Brf2	66653	20.2825	22.67	19.913	19.907	17.3645	20.6462	13.9229	20.3279
Bri3	55950	2.33556	3.15051	1.94952	3.6762	2.90755	2.44696	2.23632	2.27397
Bri3bp	76809	38.6597	35.3405	39.0601	41.4093	37.0713	32.5751	31.0199	31.1464
Brinp1	56710	176.888	157.525	159.513	149.406	150.789	161.576	179.122	175.44
Brinp2	240843	61.4622	64.6539	61.8974	64.7844	67.1967	77.6909	67.0896	55.4021
Brinp3	215378	8.91201	8.90362	6.40558	10.4737	7.51117	7.18794	11.5423	7.99333
Brix1	67832	35.771	38.765	35.9966	37.2475	36.5059	35.4044	36.1418	39.2776
Brk1	101314	142.285	136.91	143.777	137.06	146.589	137.259	132.664	132.51
Brms1	107392	32.2062	35.9569	46.2316	40.2995	35.9406	33.4927	34.2662	33.1448
Brms1l	52592	79.5935	75.0643	73.2464	69.9172	60.0086	62.7033	73.3658	77.6594
Brox	71678	73.14	71.2974	63.081	64.0908	64.0469	70.1971	76.3235	69.8728
Brpf1	78783	72.5253	71.5029	65.2394	63.7439	63.8046	66.4502	71.0573	69.3215
Brpf3	268936	14.3821	11.2323	12.3934	11.6529	14.6185	11.0878	11.2537	13.0925
Brsk1	381979	3.93358	4.65728	5.08269	2.21959	3.23061	2.37049	2.52488	3.16977
Brsk2	75770	183.096	188.209	185.483	186.862	193.029	192.01	166.57	169.927
Brwd1	93871	117.024	112.939	105.971	115.835	130.194	138.712	139.95	138.988
Brwd3	382236	5.40867	2.73957	4.52568	4.43919	4.76515	3.97631	5.62687	4.61684
Bscl2	14705	69.7595	75.8177	70.7399	82.1943	75.6771	67.5207	64.4205	66.7719
Bsdc1	100383	42.3474	44.0386	40.1741	44.2531	47.7323	47.1039	40.903	41.6205
Bsg	12215	372.399	409.361	397.703	380.244	452.528	391.131	379.525	377.961
Bsn	12217	200.92	199.92	204.213	200.596	162.096	157.982	152.431	139.401
Bst2	69550	7.06815	8.83513	10.235	8.18475	13.0032	10.0937	9.66668	8.61351
Btaf1	107182	35.5866	32.327	33.6989	33.6407	27.9448	29.5164	37.0075	30.5952
Btbd1	83962	91.5786	94.3098	93.229	90.8646	84.8036	93.7491	104.097	107.497
Btbd10	68815	99.5072	107.323	99.565	103.489	87.6303	85.5671	99.2638	97.9872
Btbd11	74007	35.9554	35.9569	40.5223	37.3169	40.4634	45.5746	33.4727	43.5499
Btbd16	330660	1.35217	0.890362	0.905136	0.693623	0.726888	1.22348	0.721394	2.48069
Btbd17	72014	18.1313	19.3825	20.3308	20.6006	18.576	20.0345	21.8582	16.9514
Btbd19	78611	6.63791	5.34217	5.08269	5.89579	3.06908	4.74098	4.83334	7.7177
Btbd2	208198	171.602	193.825	196.623	178.192	173.726	169.069	172.99	174.682
Btbd3	228662	179.838	159.443	162.646	159.325	172.918	177.404	173.423	178.472
Btbd6	399566	75.8443	68.0784	73.7338	70.6108	64.7738	63.3915	66.4404	66.7719
Btbd7	238386	8.91201	5.27368	4.59531	5.27153	5.33051	6.19386	8.80101	7.78661
Btbd8	100503185	3.31896	3.28749	4.52568	4.786	5.41127	4.20571	4.97762	3.4454
Btbd9	224671	225.566	226.837	199.269	234.791	217.097	210.362	218.871	215.2
Btd	26363	18.9303	18.0812	16.7102	15.8146	20.7567	17.9698	20.4155	18.0539
Btf3	218490	38.2909	38.354	43.2377	39.3978	37.4751	36.1691	40.6866	35.5566
Btf3l4	70533	18.2543	14.9307	17.4761	17.4099	16.7184	14.2994	18.612	16.8825
Btg1	12226	33.4354	35.8884	43.2377	37.6637	38.525	38.3102	39.821	39.9667
Btg2	12227	57.8359	62.1883	73.6642	64.1601	81.896	73.4087	80.5797	75.9367
Btg3	12228	2.7658	2.80806	5.50044	5.13281	2.90755	2.75283	2.30846	2.61851
Btk	12229	10.3871	5.54764	6.26633	4.92472	9.20724	8.94669	9.81096	9.4404
Btrc	12234	201.104	197.318	190.079	176.527	185.518	185.969	191.097	202.59
Bub1b	12236	2.70433	4.04087	3.27242	1.52597	2.74602	1.60582	2.0199	1.10253
Bub3	12237	202.21	196.29	199.826	203.023	197.39	195.145	196.941	193.838
Bud13	215051	9.21932	8.9721	10.8616	8.94774	9.12648	8.18201	9.08957	10.0606
Bud31	231889	23.1712	20.7523	19.9826	22.7508	18.1722	19.3463	17.6742	16.9514
Bves	23828	1.22924	1.50677	2.36728	0.693623	1.21148	0.994077	2.52488	0.895805
Bysl	53414	66.1333	73.626	78.1898	74.4257	68.5697	68.3619	67.3061	54.713
Bzrap1	207777	39.6431	57.8735	55.0741	54.8656	33.5176	41.063	39.0274	39.4843
Bzw1	66882	161.338	142.526	138.555	159.88	139.562	164.94	177.751	162.761
Bzw2	66912	45.9122	46.4358	40.5919	45.3629	42.2402	39.0749	42.2737	44.8591
C030006K11Rik	223665	16.1645	13.2184	18.4509	15.5372	19.3837	15.6758	13.2737	13.5749
C030014I23Rik	77381	4.30235	4.58879	4.17755	4.99408	5.97663	3.89984	4.97762	3.99667
C030037D09Rik	193280	2.2741	1.9177	0.974762	1.94214	2.26143	1.14701	1.15423	1.51598
C030039L03Rik	112415	10.1413	11.4377	10.1654	11.0286	10.0957	10.7054	13.7786	13.9883
C130026L21Rik	330164	1.59802	1.78072	1.67102	1.1098	2.26143	1.68228	1.87562	1.03362
C130036L24Rik	319336	0.799008	0.821872	2.22803	1.73406	0.807653	1.37641	0.504976	1.30925
C130071C03Rik	320203	9.28078	11.0268	9.05136	8.39284	9.5303	12.0054	12.0473	11.5766
C130074G19Rik	226777	0.799008	0.890362	2.22803	1.1098	2.01913	3.21163	0.937812	2.13615
C1d	57316	33.0052	40.8881	39.4082	36.2765	33.4368	30.5105	34.6269	38.0372
C1galt1	94192	1.22924	1.16432	1.53177	1.59533	0.807653	1.29995	2.3806	1.17144
C1galt1c1	59048	19.2377	19.588	22.2106	23.5138	20.0298	19.0404	22.3632	18.9497
C1qa	12259	189.98	223.07	243.621	215.023	276.137	231.696	205.669	202.314
C1qb	12260	466.989	498.739	538.904	493.166	585.548	523.343	443.225	452.726
C1qbp	12261	95.5736	102.597	109.313	102.032	99.8259	83.8083	87.0001	83.8611
C1qc	12262	329.314	384.91	394.431	385.099	451.801	389.066	360.625	341.095
C1ql1	23829	6.8223	11.6432	8.91211	10.9592	10.2572	8.48788	7.79106	4.82356
C1ql2	226359	73.939	81.3653	84.5258	85.385	91.2648	79.9085	70.6966	70.6997
C1ql3	227580	19.8523	26.1629	25.5527	21.1555	18.9798	21.7932	16.6642	17.0892
C1qtnf1	56745	1.29071	0.342447	1.94952	1.04043	1.93837	0.382337	1.37065	1.51598
C1qtnf2	69183	0.553159	1.71223	0.696259	1.24852	1.8576	1.07054	0.721394	1.03362
C1qtnf4	67445	186.292	201.016	230.322	210.168	206.355	183.522	154.09	147.463
C1ra	50909	2.64287	3.76691	1.39252	3.32939	4.36133	2.98223	2.95772	3.65213
C1rl	232371	1.29071	1.23281	1.74065	0.832347	1.53454	2.06462	1.29851	0.826897
C2	12263	1.10632	1.57525	0.765884	1.87278	2.58449	2.29402	1.29851	1.51598
C230004F18Rik	331424	3.19603	3.97238	4.0383	3.32939	5.65357	3.36457	4.32836	6.13282
C230021G24Rik	321001	1.47509	1.16432	1.46214	0.971072	1.45378	1.52935	1.15423	0.620172
C230052I12Rik	101831	7.62131	6.84893	4.94344	6.86687	9.85337	5.96446	7.28608	6.68408
C2cd2	207781	9.0964	8.15023	7.03221	6.58942	8.64189	8.18201	11.1095	9.37149
C2cd2l	71764	109.28	96.5015	99.4954	99.8817	112.183	113.401	101.139	101.708
C2cd3	277939	30.9769	26.4369	28.9644	27.953	28.914	26.8401	31.6692	27.1498
C2cd4a	244911	1.90533	2.32864	2.29765	1.94214	3.23061	2.90576	2.95772	2.27397
C2cd4b	75697	9.71102	9.31455	9.26024	12.2078	8.23806	8.02908	9.08957	6.68408
C2cd4c	237397	2.21264	1.71223	2.1584	2.15023	2.18066	0.764674	0.432836	0.826897
C2cd5	74741	25.2609	31.2311	30.0087	35.7216	27.1371	31.581	42.7787	40.5179
C330006A16Rik	109299	25.0151	29.8614	30.7746	25.664	23.6642	20.2639	21.5697	22.6707
C330007P06Rik	77644	36.57	34.4501	33.9078	29.5483	32.0638	30.8164	36.9354	34.3162
C330018D20Rik	77422	6.20768	5.68462	6.68408	7.42176	6.38046	8.41142	7.43036	7.23535
C330027C09Rik	224171	0.983394	0.753383	2.1584	1.73406	1.21148	2.06462	2.81344	1.92943
C3ar1	12267	8.17447	7.60232	7.03221	5.82643	11.1456	8.64082	14.0672	7.92443
C430014B12Rik	320829	0.86047	1.02734	1.39252	1.38725	1.45378	1.37641	0.937812	1.03362
C4b	12268	26.5516	38.0801	25.7616	25.1091	44.1786	35.4809	36.8632	35.97
C4bp	12269	1.41363	1.84921	1.81027	1.04043	1.53454	1.29995	0.937812	2.75632
C530005A16Rik	654318	4.36381	1.36979	2.08878	2.01151	2.74602	3.13516	2.95772	1.79161
C530008M17Rik	320827	33.9886	23.0124	30.4961	27.4675	26.6525	24.1637	26.1866	29.8372
C5ar1	12273	8.05154	7.60232	5.43082	4.85536	5.24974	8.25848	6.27613	7.85552
C630043F03Rik	68285	1.35217	2.26015	1.74065	1.80342	1.04995	2.44696	1.65921	1.79161
C77080	97130	13.8904	14.5882	14.134	14.0112	15.0223	14.07	11.5423	11.7144
C77370	245555	61.2778	70.6125	67.3978	63.952	68.3274	70.0442	78.7762	78.0728
C78339	97863	15.6114	12.1911	14.9696	17.3406	10.0149	12.5407	15.1493	17.227
C87436	232196	25.2609	24.9986	22.0018	23.5138	19.7067	25.3107	27.9901	26.4607
C8g	69379	1.41363	1.64374	1.74065	2.28896	1.29224	2.59989	2.88558	2.06724
C920006O11Rik	320295	1.35217	1.84921	0.487381	1.24852	1.61531	1.68228	0.577115	1.37816
Caap1	67770	6.45353	7.46534	6.40558	7.3524	6.62275	6.8056	8.87315	7.92443
Cab39	12283	156.483	139.376	145.448	151.14	144.085	143.988	147.453	163.45
Cab39l	69008	33.7427	37.2582	35.0218	43.3514	44.5017	47.4098	56.413	59.192
Cabin1	104248	96.4956	91.9812	106.667	105.639	109.356	112.866	107.055	98.952
Cables1	63955	51.198	55.3394	46.0227	53.617	51.8513	63.8503	60.4528	64.0156
Cables2	252966	57.0369	47.1207	48.1811	48.0681	58.7164	58.0388	63.9877	57.8139
Cabp1	29867	52.6116	66.0922	64.7521	59.929	56.8588	51.539	45.3757	43.2053
Cabp7	192650	348.921	370.938	355.022	364.707	343.818	338.368	360.553	363.145
Cabyr	71132	4.24089	3.49296	5.15231	2.84385	4.36133	3.67044	4.90548	4.82356
Cacfd1	381356	54.9472	53.7641	43.3073	54.6575	45.3901	46.951	43.2115	50.0272
Cachd1	320508	39.3358	22.533	28.6162	36.5539	32.8715	38.4631	35.3483	38.3818
Cacna1a	12286	53.2877	49.8602	52.1498	49.4553	44.744	49.6274	46.5299	41.3448
Cacna1b	12287	16.5948	20.1359	20.3308	20.878	14.2955	16.5934	21.4254	14.7463
Cacna1c	12288	12.6612	10.3419	8.70323	9.43327	7.75347	8.87022	9.23384	10.3362
Cacna1d	12289	10.8173	12.0541	10.5135	14.8435	10.2572	12.4642	10.8931	8.75132
Cacna1e	12290	39.1514	32.6694	41.0793	41.2706	30.287	33.4927	34.6991	36.6591
Cacna1g	12291	12.7841	11.6432	13.1593	16.3695	11.3071	13.6112	12.408	9.16477
Cacna1h	58226	44.8674	36.8473	48.2507	44.8774	51.7706	49.398	41.3359	44.7213
Cacna1i	239556	16.1645	14.5197	17.9635	13.9418	12.3571	8.18201	6.7811	10.9564
Cacna2d1	12293	53.6565	40.8197	44.3517	41.4093	44.3401	44.0452	55.1145	45.5482
Cacna2d2	56808	11.1861	8.76664	10.5135	9.50263	13.9724	14.8347	13.1294	12.1278
Cacna2d3	12294	72.6483	64.38	61.5493	57.1545	63.4008	60.3328	71.5623	68.3568
Cacnb1	12295	136.753	144.307	148.512	133.037	147.154	147.276	126.677	124.792
Cacnb2	12296	48.9239	50.8876	39.4779	40.7157	40.3019	51.2332	49.4155	49.8205
Cacnb3	12297	139.581	135.883	147.328	148.851	131.001	137.03	119.102	123.139
Cacnb4	12298	71.419	75.6807	67.6067	69.8478	60.574	64.3856	67.5946	75.3165
Cacng2	12300	13.2758	15.6841	16.8495	16.0227	11.3879	11.3936	10.3881	9.64713
Cacng3	54376	41.6713	37.3952	43.6554	45.2242	36.7482	36.0162	36.0697	41.207
Cacng4	54377	9.64956	9.17757	8.77286	9.0171	11.9533	8.71729	12.4801	10.0606
Cacng5	140723	14.0134	14.8622	9.46912	12.832	17.5261	21.8697	22.2911	22.464
Cacng8	81905	1.35217	1.23281	2.29765	0.971072	1.61531	1.68228	1.15423	1.24034
Cactin	70312	48.678	49.3123	47.833	52.4379	47.8938	44.1217	49.9926	45.7549
Cacul1	78832	20.6513	19.5195	21.584	22.0572	21.0797	20.0345	26.7637	20.8102
Cacybp	12301	111.492	126.5	122.333	138.586	102.168	100.478	103.809	99.3654
Cad	69719	33.5583	25.1356	22.0714	25.1785	39.3327	34.5633	30.9478	30.2506
Cadm1	54725	255.498	253.411	245.013	270.86	209.99	222.597	235.535	247.587
Cadm2	239857	115.549	104.994	113.908	107.65	93.7685	107.284	107.632	119.142
Cadm3	94332	16.226	16.8484	19.9826	17.5487	13.2455	14.6053	14.7164	12.8858
Cadm4	260299	28.8872	30.2038	31.0531	30.7275	26.7333	25.3872	25.7538	21.3615
Cadps	27062	245.111	240.603	219.809	230.63	220.57	239.572	233.443	246.966
Cadps2	320405	85.248	73.4891	71.1576	81.0845	80.7653	93.9785	102.366	100.054
Cage1	71213	0.614622	0.479425	0.626633	0.971072	0.726888	1.83522	1.65921	2.82523
Calb1	12307	207.312	222.042	221.341	242.282	172.918	174.346	199.682	180.401
Calb2	12308	83.7729	83.3515	91.0706	83.5816	94.4146	92.2197	87.3608	87.2376
Calca	12310	1.47509	0.958851	1.46214	2.49704	1.29224	0.917609	1.29851	0.551264
Calcoco1	67488	131.836	136.088	129.643	133.037	106.61	126.324	127.47	126.653
Calcrl	54598	2.08971	2.46562	3.69017	4.09238	3.47291	3.2881	4.03981	4.82356
Cald1	109624	37.6763	34.5871	42.054	34.265	44.5017	40.7571	33.5448	33.4204
Calhm2	72691	8.97347	7.53383	6.61446	9.84944	12.1956	9.6349	9.66668	11.0253
Calm1	12313	2108.83	2216.38	2294.24	2177.56	2273.46	2037.17	1906.93	1853.08
Calm2	12314	1897.15	1992.22	1989.98	2131.92	1611.19	1561.01	1711.36	1691.9
Calm3	12315	476.455	517.711	512.655	504.888	485.238	474.633	484.633	471.331
Calml4	75600	8.113	6.84893	6.89296	10.0575	11.1456	10.9348	11.9751	9.23368
Caln1	140904	131.59	130.678	129.922	125.684	107.741	110.113	106.911	106.601
Calr	12317	314.994	274.985	293.125	294.928	239.065	235.52	251.189	257.647
Calr3	73316	2.7658	1.02734	0.487381	1.94214	1.13071	0.917609	1.15423	1.30925
Calu	12321	67.424	49.8602	51.5231	58.2643	40.3826	57.58	53.2389	61.6038
Caly	68566	213.458	229.85	249.191	231.046	241.65	217.167	183.523	180.539
Camk1	52163	180.391	180.675	188.616	186.515	191.737	175.034	193.189	183.502
Camk1d	227541	164.165	126.02	149.835	140.736	120.098	130.53	146.659	132.303
Camk1g	215303	105.285	112.46	115.927	109.801	96.9991	91.2256	92.4106	85.9972
Camk2a	12322	1786.52	1524.98	1516.73	1408.05	1476.15	1495.09	1422.16	1382.85
Camk2b	12323	2427.14	2353.29	2335.53	2313.51	2507.28	2592.7	2429.37	2440.38
Camk2d	108058	114.012	103.419	89.0515	105.847	103.137	104.684	123.719	109.977
Camk2g	12325	51.8741	57.805	60.9226	62.981	52.7397	50.3156	48.0448	47.8911
Camk2n1	66259	48.9853	46.4358	58.3465	48.7617	47.6515	40.2983	41.0473	39.6221
Camk2n2	73047	35.8939	41.0251	45.3961	36.9701	32.6292	30.1282	28.8558	22.8086
Camk4	12326	116.041	111.158	110.496	109.87	85.8535	102.543	101.5	88.9603
Camkk1	55984	371.907	369.226	357.738	384.336	383.474	405.277	417.831	389.193
Camkk2	207565	145.419	150.197	152.62	153.707	159.996	154.235	143.63	146.636
Camkmt	73582	11.6163	14.2458	11.6971	10.6124	10.4187	8.25848	10.3159	11.3698
Camkv	235604	1723.89	1779.28	1710.85	1673.64	1788.47	1763.64	1684.53	1705.27
Caml	12328	28.2111	26.7108	27.7807	28.5773	31.3369	22.9402	28.3508	26.3229
Camsap1	227634	160.416	145.951	158.329	146.285	153.373	176.104	158.49	152.7
Camsap2	67886	107.989	105.611	110.844	94.8182	104.914	107.36	113.62	119.142
Camsap3	69697	30.6082	39.9293	37.5283	28.9934	38.1212	40.9101	38.2339	37.6238
Camta1	100072	591.758	563.941	554.361	561.141	578.36	637.356	566.439	609.492
Camta2	216874	568.894	575.242	547.468	518.761	645.234	670.925	606.332	613.075
Cand1	71902	184.94	161.909	154.43	164.527	159.996	191.169	188.717	195.768
Cand2	67088	11.5549	11.7117	16.4317	17.7567	16.6376	18.0463	18.107	13.2303
Cant1	76025	19.4835	20.2044	32.7938	24.2074	19.7875	25.1578	26.9801	20.5346
Canx	12330	228.578	212.522	225.031	215.994	194.887	219.844	265.184	244.83
Cap1	12331	51.8126	46.2303	43.5858	41.9642	43.8556	45.1158	46.9628	46.5818
Cap2	67252	249.168	236.083	250.653	242.074	213.543	225.502	241.162	234.494
Capg	12332	10.51	16.095	11.0009	14.358	21.8874	22.7873	13.1294	16.6068
Capn1	12333	19.422	19.3825	24.3691	20.3232	23.1796	25.846	22.7239	23.7044
Capn10	23830	50.276	47.8056	46.9278	43.2821	44.3401	44.9628	44.9428	41.0003
Capn15	50817	37.4919	43.1483	42.7503	45.571	46.1977	38.0043	37.2239	37.2103
Capn2	12334	124.338	119.308	111.889	111.812	95.7069	103.002	103.376	99.3654
Capn3	12335	18.8689	21.7796	17.128	19.8376	21.8066	17.8169	24.5995	24.6691
Capn5	12337	134.172	113.144	113.142	118.332	126.963	134.889	116.361	112.527
Capn6	12338	1.35217	2.32864	1.74065	1.04043	3.31138	3.21163	4.68906	1.44707
Capn7	12339	60.11	51.504	59.6694	59.4435	52.0936	60.2563	61.6792	67.5988
Capns1	12336	54.2711	62.8732	64.9609	66.1023	51.4475	47.4863	49.4155	40.1734
Caprin1	53872	250.643	217.18	217.79	210.584	201.106	241.331	250.901	258.267
Caprin2	232560	5.22428	2.67108	3.20279	1.17916	1.77684	2.98223	2.16418	4.2723
Capsl	75568	4.36381	5.27368	5.08269	4.16174	4.1998	4.58805	5.41046	3.30759
Capza1	12340	37.2461	32.9434	28.6162	29.7564	30.6908	32.1163	39.6767	38.7263
Capza2	12343	554.45	565.79	522.124	602.55	489.68	549.113	639.155	646.771
Capzb	12345	613.577	640.855	611.037	624.815	558.734	522.961	547.538	545.614
Car10	72605	26.4287	28.2176	24.7172	34.7505	20.6759	22.7873	24.816	22.6018
Car11	12348	46.4039	51.641	45.7442	41.2012	49.7514	45.0393	39.8931	43.3432
Car12	76459	40.3192	33.8337	35.9966	39.814	45.7939	55.8977	60.1643	53.6794
Car13	71934	0.614622	0.205468	0.487381	0.971072	1.13071	0.688207	1.51493	1.03362
Car14	23831	23.54	21.9851	26.0401	22.6121	25.5218	21.7167	25.1045	26.5296
Car2	12349	393.419	415.388	416.92	439.063	407.703	400.46	408.309	407.315
Car4	12351	25.7526	23.7658	25.6919	19.144	24.0681	17.9698	18.6841	25.2203
Car5b	56078	2.45849	2.12317	1.74065	1.52597	2.50372	3.0587	2.0199	2.20506
Car7	12354	34.6647	42.6689	40.5223	42.2416	45.2286	43.0512	41.1195	38.7263
Car8	12319	5.8389	5.1367	3.27242	3.39875	2.98832	3.59397	5.41046	4.2723
Card10	105844	7.80569	11.0268	8.63361	10.1269	15.9108	9.40549	14.5722	11.3698
Card6	239319	1.47509	3.76691	3.69017	4.57791	4.1998	5.27625	3.60697	3.16977
Card9	332579	2.33556	1.02734	1.94952	2.49704	2.74602	1.22348	5.62687	1.65379
Carf	241066	4.36381	2.26015	2.92429	2.70513	2.0999	3.97631	3.31841	3.10086
Carhsp1	52502	48.1863	46.7097	51.9409	47.9293	45.3901	54.5977	49.1269	49.9583
Carkd	69225	106.391	125.267	112.446	114.517	109.275	105.449	95.2962	96.5402
Carm1	59035	90.8411	95.7481	90.7921	88.4369	89.4072	102.313	95.0797	95.2309
Carns1	107239	10.1413	9.10908	7.10184	14.4967	12.3571	15.0641	12.0473	15.2976
Cars	27267	65.703	77.119	61.8974	66.3103	59.201	70.503	75.4578	65.5316
Cars2	71941	20.2825	20.1359	15.7354	18.6585	19.1414	17.8169	14.5722	17.1581
Cartpt	27220	0.983394	1.23281	0.626633	2.49704	2.50372	2.29402	2.66916	1.86052
Casc1	320662	1.41363	1.3013	0.626633	0.138725	2.34219	0.611739	1.08209	1.79161
Casc3	192160	57.59	54.1751	61.967	65.6861	56.778	62.7033	59.1543	64.0845
Casc4	319996	21.143	20.7523	24.2994	21.641	24.3104	23.1696	21.6418	21.4993
Casd1	213819	37.3075	32.6009	35.5092	36.8314	37.3943	42.4394	53.4553	48.7869
Cask	12361	62.9987	53.4902	58.2768	70.6802	67.0352	61.6327	82.9603	83.1031
Caskin1	268932	126.673	142.526	135.492	134.077	118.402	109.425	95.1519	104.74
Caskin2	140721	22.0649	29.3134	28.3377	34.5424	35.2137	44.5805	29.5772	28.3901
Casp1	12362	6.51499	6.98591	7.51959	5.61835	7.34964	4.20571	7.57464	6.40845
Casp2	12366	9.40371	9.79398	10.792	12.7627	7.99576	9.32903	10.7488	16.4001
Casp3	12367	3.87212	3.62994	3.89905	3.81493	5.00745	4.58805	3.39055	4.06557
Casp6	12368	7.80569	7.80779	6.89296	5.27153	10.4187	7.18794	9.66668	7.7177
Casp7	12369	3.25749	4.86274	3.7598	2.42768	2.74602	2.59989	3.17413	4.96138
Casp8	12370	18.0699	18.9031	17.2672	19.0746	21.322	21.4873	22.0747	24.1867
Casp8ap2	26885	20.6513	21.5057	22.9765	16.9244	17.9299	22.4814	18.5398	28.2523
Casp9	12371	31.2228	21.6426	24.4387	23.0976	26.7333	25.5401	27.7737	27.8389
Cast	12380	8.17447	6.30102	7.17146	9.98817	9.85337	8.41142	8.07961	7.99333
Casz1	69743	3.74919	3.219	5.9182	2.98258	5.08821	4.58805	3.96767	4.75466
Cat	12359	156.052	146.43	148.93	157.383	142.228	156.146	162.819	155.939
Cav1	12389	4.11796	3.42447	3.34204	3.1213	2.42296	3.36457	3.89553	4.06557
Cav2	12390	13.5831	14.5197	17.9635	17.618	16.4761	14.1465	14.3557	16.8136
Cbfa2t2	12396	72.218	73.763	72.4805	74.2176	66.5506	72.5676	76.9727	86.6863
Cbfa2t3	12398	37.369	43.0113	41.5666	43.2127	43.2902	42.2865	38.1617	38.933
Cbfb	12400	16.3489	16.3005	17.2672	16.7163	16.6376	17.2052	17.3135	20.259
Cbl	12402	18.623	19.04	13.8555	20.6006	14.5378	21.8697	19.4055	21.6371
Cblb	208650	19.9752	13.6294	12.0453	10.1269	11.8725	12.923	18.0349	14.6085
Cbll1	104836	33.1281	28.4231	29.9391	29.479	28.6717	29.1341	32.7513	38.7952
Cbln1	12404	1.10632	1.98619	1.18364	1.52597	1.45378	1.07054	0.793533	0.757989
Cbln2	12405	7.19107	5.95857	6.26633	5.68771	5.89587	4.58805	6.20399	5.0992
Cbln4	228942	9.21932	5.61613	10.6528	12.9707	5.41127	7.41734	8.72887	6.75299
Cbr1	12408	202.518	220.878	220.018	216.202	197.956	173.887	173.062	178.954
Cbr2	12409	2.21264	2.46562	3.34204	2.08087	4.03826	3.2881	3.10199	4.68575
Cbr3	109857	22.1878	23.0809	28.7555	29.4096	26.0064	26.7636	25.4652	20.948
Cbr4	234309	20.0367	19.7249	22.0714	19.9763	17.4453	17.2052	13.6343	17.4337
Cbs	12411	51.3209	43.1483	43.3769	50.7732	57.8279	54.9801	62.9777	50.923
Cbwd1	226043	6.63791	6.09555	7.86772	5.54898	7.43041	7.18794	6.34827	5.44374
Cbx1	12412	14.5665	18.6976	18.6597	19.144	15.4262	18.1228	12.5523	12.1967
Cbx2	12416	8.97347	8.56117	8.28548	9.64136	16.5569	15.2935	12.408	13.506
Cbx3	12417	5.0399	5.20519	6.75371	6.93623	3.87673	5.27625	3.75125	4.06557
Cbx4	12418	48.3093	57.5311	52.2194	53.2009	47.1669	49.9332	45.1593	44.997
Cbx5	12419	78.4257	68.5578	59.739	63.4665	52.659	63.468	57.2787	52.0945
Cbx6	494448	317.452	320.393	340.679	318.026	304.404	318.181	293.535	296.649
Cbx7	52609	39.7045	41.71	42.1236	43.6289	42.7248	38.0043	42.9951	41.965
Cbx8	30951	12.7227	18.4921	13.0897	16.2308	11.1456	12.1583	9.08957	9.78494
Cby1	73739	33.0666	38.4225	39.7564	33.2939	39.8173	36.0162	25.7538	28.1834
Cc2d1a	212139	120.835	133.76	135.979	131.858	127.932	123.954	119.102	118.384
Cc2d1b	319965	25.5683	22.6015	26.9452	17.0631	22.8566	29.2106	30.515	29.0103
Cc2d2a	231214	17.2094	16.0265	16.0836	15.5372	15.1031	19.8051	20.0548	13.4371
Ccar1	67500	114.565	110.405	96.5711	119.234	90.0533	100.631	101.572	96.3335
Ccar2	219158	233.495	229.097	194.813	242.421	230.423	275.206	239.142	271.153
Ccbe1	320924	5.59306	4.24634	5.63969	3.60684	5.41127	3.82337	6.20399	4.2723
Ccbl1	70266	26.9819	26.5739	27.363	30.0339	24.8757	26.4577	30.5871	24.8758
Ccbl2	229905	11.8007	11.3007	9.26024	9.71072	7.59194	9.02316	8.65673	11.3698
Ccdc101	75565	14.9968	17.5333	16.9191	16.7163	18.7375	18.5816	12.913	16.4001
Ccdc102a	234582	4.30235	2.87655	2.50653	1.24852	5.49204	4.35864	3.10199	3.4454
Ccdc103	73293	4.11796	4.38332	3.34204	2.84385	3.14985	5.04685	4.54478	3.30759
Ccdc106	232821	33.1896	36.5048	35.2307	39.051	37.3943	34.4103	32.3906	29.2859
Ccdc107	622404	16.5333	24.9986	21.5144	23.9994	19.2221	19.4992	17.5299	16.3312
Ccdc108	241116	3.87212	2.46562	3.7598	2.28896	5.89587	4.58805	3.02986	7.30425
Ccdc109b	66815	4.79405	6.09555	4.38643	6.03452	9.61107	6.27033	6.99752	6.13282
Ccdc112	240261	7.68277	8.08174	8.0766	9.64136	5.89587	7.41734	8.00747	6.68408
Ccdc113	244608	3.74919	3.15051	4.73456	3.26003	4.11903	6.19386	4.18409	4.61684
Ccdc114	211535	6.3306	5.68462	5.22194	3.53748	9.44954	7.11147	7.06966	8.82023
Ccdc115	69668	36.1397	39.7238	39.8956	40.8544	39.8173	34.3339	34.0498	38.3129
Ccdc116	76872	1.04486	1.09583	1.81027	1.52597	1.37301	0.458805	0.721394	0.551264
Ccdc117	104479	23.2327	21.0947	24.2994	28.6466	22.6143	26.4577	26.9801	29.7683
Ccdc12	72654	43.5767	54.1066	63.3595	43.7676	60.3317	51.3096	40.6866	37.4171
Ccdc120	54648	9.77248	8.28721	9.67799	9.22518	9.69183	8.10555	5.98757	7.30425
[truncated: 11,870 more rows]

## Sheet:   Adult.Microglia_Diff
id	gene	KI_mean	WT_mean	logFC.KI-WT	PValue.KI-WT	FDR.KI-WT
0610007P14Rik	58520	22.0909	23.3212	-0.0792704	0.486907	0.734758
0610009B22Rik	66050	22.4764	19.0239	0.23894	0.0585983	0.230406
0610009L18Rik	66838	2.56051	3.02874	-0.236127	0.521844	0.756443
0610009O20Rik	66839	8.3342	6.27762	0.4127	0.0230593	0.128017
0610010F05Rik	71675	33.3477	38.5639	-0.211275	0.0463527	0.201132
0610010K14Rik	104457	2.33385	1.7738	0.39708	0.172404	0.429323
0610011F06Rik	68347	56.36	50.224	0.166782	0.116711	0.344791
0610012G03Rik	106264	39.1437	33.4276	0.228171	0.0607195	0.234165
0610030E20Rik	68364	11.3912	13.8052	-0.272478	0.097239	0.312155
0610037L13Rik	74098	37.0988	33.1703	0.162021	0.0580006	0.22899
0610040J01Rik	76261	33.182	32.0281	0.0507469	0.590141	0.80163
1110001J03Rik	66117	20.3278	16.7834	0.278437	0.11328	0.339154
1110002E22Rik	100039528	1.51856	2.22611	-0.539573	0.137994	0.380307
1110002L01Rik	100043040	1.90223	1.74848	0.120012	0.719077	0.877676
1110004E09Rik	68001	36.9172	32.6179	0.178368	0.0538717	0.220446
1110004F10Rik	56372	97.9517	83.7793	0.224849	0.00227043	0.0262168
1110007C09Rik	68480	12.5747	13.1673	-0.0657919	0.731295	0.882889
1110008F13Rik	67388	22.7961	20.707	0.138552	0.17692	0.435873
1110008L16Rik	66132	9.5171	9.09742	0.066396	0.791878	0.91294
1110008P14Rik	73737	80.9182	66.4527	0.284513	0.0229519	0.127612
1110012L19Rik	68618	15.5298	12.3344	0.335608	0.0395021	0.181469
1110017D15Rik	73721	3.02264	3.18637	-0.0692234	0.82866	0.930892
1110018N20Rik	68941	1.62854	1.06333	0.601415	0.103075	0.324138
1110032A03Rik	68721	18.6146	19.9166	-0.0962381	0.458774	0.714473
1110032F04Rik	68725	8.54296	7.75119	0.137529	0.432899	0.695358
1110034G24Rik	73747	9.81267	9.5495	0.040811	0.811643	0.922385
1110037F02Rik	66185	48.9286	49.4007	-0.014571	0.88562	0.956497
1110038B12Rik	68763	1.74595	2.38442	-0.438809	0.253053	0.530192
1110038F14Rik	117171	19.6274	20.592	-0.0682061	0.59094	0.8019
1110046J04Rik	68808	1.20572	1.47179	-0.27729	0.585751	0.798365
1110051M20Rik	228356	224.288	202.231	0.149431	0.00521969	0.047717
1110054M08Rik	68841	0.909925	1.19557	-0.375926	0.425009	0.688899
1110057K04Rik	68832	64.6276	62.6913	0.043017	0.594435	0.803628
1110058L19Rik	68002	28.8929	29.2292	-0.0147743	0.873178	0.951535
1110059E24Rik	66206	19.2466	17.1416	0.166531	0.202942	0.470479
1110059G10Rik	66202	11.7154	9.81755	0.258225	0.114224	0.340439
1110065P20Rik	68920	21.6902	23.9804	-0.143567	0.264047	0.542892
1190002N15Rik	68861	21.7757	21.0528	0.0460769	0.702946	0.869313
1190005I06Rik	68918	2.3133	2.43195	-0.0796001	0.788888	0.911759
1190007I07Rik	544717	4.68794	5.14031	-0.129714	0.593527	0.803292
1200014J11Rik	66874	21.8858	19.5914	0.159277	0.187259	0.45066
1300002E11Rik	100043489	3.7381	4.34824	-0.212106	0.392506	0.663905
1500002C15Rik	68946	1.11246	1.54902	-0.475332	0.257786	0.535701
1500009C09Rik	76505	11.5915	10.8256	0.0987097	0.594973	0.80422
1500009L16Rik	69784	16.8424	15.8387	0.0873936	0.496754	0.742151
1500011B03Rik	66236	82.3577	73.025	0.173949	0.0194423	0.115303
1500011K16Rik	67885	16.4386	16.0937	0.0316314	0.806064	0.920198
1500012F01Rik	68949	6.23719	6.62711	-0.0842079	0.682224	0.857992
1500015O10Rik	78896	30.4527	40.0389	-0.393479	0.000488439	0.00854183
1500026H17Rik	69002	1.06028	0.889211	0.261418	0.539539	0.767144
1600002H07Rik	72016	7.66746	7.24778	0.0793158	0.719431	0.877788
1600002K03Rik	69770	1.98452	1.54979	0.35007	0.31848	0.597414
1600012H06Rik	67912	12.8228	12.711	0.0131598	0.936808	0.976413
1600014C10Rik	72244	32.492	32.361	0.00796748	0.932085	0.974581
1600020E01Rik	72012	3.83904	3.34653	0.200528	0.454504	0.71153
1600029I14Rik	69797	1.51446	2.34072	-0.627799	0.0429214	0.191763
1600029O15Rik	665268	1.38847	0.995254	0.478525	0.226581	0.498604
1700001C02Rik	75434	1.40037	1.89015	-0.434725	0.320056	0.599236
1700001K19Rik	66323	2.91166	2.29386	0.338752	0.222363	0.49285
1700001L19Rik	69315	9.17852	9.37668	-0.0301645	0.862723	0.947137
1700001O22Rik	73598	2.96911	2.66785	0.160556	0.533702	0.764156
1700003E16Rik	71837	35.5106	32.3002	0.135311	0.2384	0.513774
1700003M02Rik	69329	2.71627	4.71025	-0.797993	0.00537058	0.0484975
1700007G11Rik	75784	1.00136	1.37562	-0.452055	0.25501	0.532683
1700007K13Rik	69327	1.8481	2.74004	-0.56227	0.162286	0.415677
1700008O03Rik	69349	2.65805	2.16653	0.29789	0.33521	0.613447
1700010I14Rik	66931	2.35485	2.68368	-0.191852	0.480718	0.7313
1700012B09Rik	69325	0.599757	1.81362	-1.57541	9.3406e-05	0.00250488
1700013F07Rik	75504	0.875277	1.10404	-0.321697	0.469169	0.721751
1700016K19Rik	74230	1.47334	1.0553	0.482209	0.276218	0.555775
1700017B05Rik	74211	133.447	145.767	-0.127172	0.0854822	0.289169
1700019D03Rik	67080	8.46092	6.60223	0.355867	0.037887	0.176552
1700019G17Rik	75541	6.133	6.3728	-0.0577299	0.804011	0.919559
1700020I14Rik	66602	120.112	121.365	-0.0147505	0.827113	0.93022
1700021F05Rik	67851	29.9641	27.5924	0.121429	0.307465	0.586635
1700021K19Rik	100502698	76.84	80.1752	-0.0601622	0.505607	0.747386
1700022I11Rik	67317	1.28791	1.53983	-0.255536	0.438492	0.700648
1700024P16Rik	242594	4.36722	3.72713	0.231557	0.396201	0.667288
1700025G04Rik	69399	28.5822	23.7648	0.267911	0.011293	0.0805611
1700026D08Rik	75556	2.40136	3.26246	-0.445858	0.115148	0.342164
1700026L06Rik	69987	1.22874	1.77619	-0.531798	0.198299	0.464529
1700028P14Rik	67483	1.09521	1.34439	-0.292733	0.432886	0.695358
1700029J07Rik	69479	1.02382	1.58799	-0.639872	0.0762096	0.268403
1700030J22Rik	69528	7.68271	6.59244	0.220083	0.281683	0.560834
1700030K09Rik	72254	15.2246	16.4223	-0.111062	0.497007	0.742325
1700034P13Rik	73331	1.24315	1.08761	0.196064	0.626989	0.823078
1700037C18Rik	73261	7.47607	7.11985	0.0725309	0.730805	0.882888
1700037H04Rik	67326	70.5753	64.664	0.125811	0.0953019	0.308796
1700040L02Rik	73287	2.82814	3.96756	-0.485542	0.10435	0.32615
1700048O20Rik	69430	0.923994	2.86699	-1.63056	3.4333e-06	0.000186736
1700049G17Rik	73430	5.0422	5.81176	-0.206091	0.447397	0.707102
1700052N19Rik	73419	31.7128	26.6679	0.248748	0.0296577	0.150767
1700056N10Rik	73392	1.58784	1.46767	0.107751	0.777803	0.906816
1700066M21Rik	73467	26.3556	26.8776	-0.0312166	0.805412	0.920129
1700069B07Rik	76613	0.956348	1.3388	-0.478865	0.325196	0.604534
1700086L19Rik	74284	3.29573	3.57742	-0.121423	0.567587	0.788071
1700086O06Rik	73516	2.36286	1.80959	0.376261	0.203371	0.470922
1700094D03Rik	73545	2.34242	3.41454	-0.542547	0.0804619	0.278196
1700112E06Rik	76633	1.73615	1.48194	0.227462	0.535	0.764848
1700123O20Rik	58248	19.4576	19.0425	0.032224	0.768539	0.902063
1810009A15Rik	66276	15.6187	16.2228	-0.0529843	0.733574	0.884218
1810010H24Rik	69066	4.62805	4.0753	0.184021	0.454939	0.711926
1810011H11Rik	69069	3.36648	2.89872	0.219349	0.445818	0.706109
1810013L24Rik	69053	29.051	25.5644	0.184028	0.167592	0.423044
1810014B01Rik	66263	1.80157	1.8661	-0.0504095	0.889656	0.957367
1810021B22Rik	69120	1.37213	1.11749	0.30487	0.481431	0.731556
1810022K09Rik	69126	8.4132	8.53223	-0.0165987	0.921913	0.970563
1810026J23Rik	69773	90.8281	93.2624	-0.0385518	0.625143	0.821758
1810030O07Rik	69155	27.8638	27.2583	0.0312236	0.769671	0.902806
1810037I17Rik	67704	37.0311	33.3994	0.15053	0.230622	0.503742
1810041L15Rik	72301	39.3133	43.1896	-0.133906	0.194526	0.459649
1810043G02Rik	67884	57.3881	55.143	0.0585577	0.452438	0.710096
1810043H04Rik	208501	18.7502	17.9329	0.0660603	0.736444	0.885776
1810055G02Rik	72056	20.9704	18.7329	0.159639	0.236986	0.512041
1810058I24Rik	67705	17.4175	20.0719	-0.202414	0.111492	0.337065
2010001A14Rik	76516	1.17983	1.88582	-0.669015	0.0699863	0.25501
2010002M12Rik	112419	0.976833	0.811944	0.271812	0.562924	0.783798
2010012O05Rik	66439	22.6241	22.6339	0.000737084	0.995001	0.997156
2010107E04Rik	70257	65.0932	64.4618	0.0151924	0.885076	0.956351
2010107G23Rik	69894	25.8237	23.237	0.152595	0.178819	0.438371
2010111I01Rik	72061	23.3694	24.7042	-0.0817503	0.567988	0.788275
2010204K13Rik	68355	6.94739	6.50241	0.0968649	0.605514	0.810782
2010300C02Rik	72097	562.968	720.191	-0.35522	6.82611e-12	3.05369e-09
2010315B03Rik	630836	9.82382	10.913	-0.152815	0.405581	0.674058
2210008F06Rik	70057	2.7644	2.26623	0.287428	0.403143	0.672051
2210013O21Rik	70123	24.115	22.9842	0.0706855	0.533067	0.763752
2210015D19Rik	76508	20.3114	19.6404	0.0480192	0.744521	0.890318
2210016F16Rik	70153	40.8477	42.1063	-0.0438576	0.657997	0.843511
2210016L21Rik	72357	122.656	102.596	0.258087	0.00040451	0.00743012
2210018M11Rik	233545	35.0031	36.9648	-0.0779977	0.450948	0.709123
2210404O09Rik	70081	3.58586	2.69798	0.408474	0.0987999	0.315341
2210406O10Rik	76710	2.1545	1.65697	0.382315	0.294872	0.572649
2210408F21Rik	73652	8.68774	7.43277	0.2273	0.222881	0.493363
2210408I21Rik	72371	9.23844	10.2541	-0.15605	0.375148	0.649021
2300009A05Rik	69478	12.4914	12.6568	-0.0167869	0.91568	0.968759
2310002F09Rik	100504720	2.7335	2.09741	0.386869	0.23136	0.504879
2310003H01Rik	71885	32.1763	40.3065	-0.325839	0.00928704	0.0706646
2310009B15Rik	69549	5.78778	5.63143	0.0447177	0.860413	0.945703
2310011J03Rik	66374	41.919	42.156	-0.00769285	0.942205	0.978251
2310014L17Rik	381845	1.06039	1.10163	-0.0532703	0.92182	0.970563
2310015A10Rik	69548	2.92392	2.98502	-0.0236121	0.945471	0.9795
2310022A10Rik	66367	31.608	28.462	0.15258	0.1297	0.366106
2310022B05Rik	69551	32.4073	34.3921	-0.0863532	0.577204	0.79317
2310030G06Rik	66952	1.63506	1.56247	0.0642822	0.887138	0.956705
2310033P09Rik	67862	24.4111	19.8801	0.296576	0.0244347	0.1332
2310035C23Rik	227446	44.7769	46.7086	-0.0612227	0.481758	0.731605
2310036O22Rik	68544	63.4549	56.748	0.161515	0.0908573	0.299399
2310039H08Rik	67101	5.58202	6.05982	-0.116698	0.590541	0.801804
2310040G07Rik	70284	1.0983	1.25396	-0.189901	0.623332	0.820487
2310045N01Rik	72368	27.8894	23.4414	0.248867	0.0220504	0.124458
2310047M10Rik	71923	8.98261	7.24456	0.309946	0.109268	0.333361
2310057M21Rik	68277	33.4202	30.7605	0.120262	0.231902	0.505164
2310061I04Rik	69662	56.0182	45.2188	0.30821	0.00149168	0.0191898
2310067B10Rik	71947	38.1875	37.3848	0.0322354	0.77853	0.907206
2310069G16Rik	69659	2.15847	2.18163	-0.012749	0.969703	0.987432
2410002F23Rik	668661	182.559	175.767	0.0550424	0.348271	0.624747
2410004B18Rik	66421	28.9657	24.7611	0.226964	0.0647568	0.243734
2410004N09Rik	69749	1.66933	1.44511	0.215887	0.52004	0.75555
2410004P03Rik	73667	3.38076	5.63485	-0.730412	0.0233209	0.129056
2410006H16Rik	69221	5.98606	7.66	-0.357545	0.0756285	0.267252
2410015M20Rik	224904	85.4255	71.9721	0.248032	0.0628847	0.239452
2410016O06Rik	71952	43.8285	40.7587	0.104381	0.246246	0.523002
2410018L13Rik	69732	1.26069	1.36704	-0.105508	0.836464	0.934182
2410089E03Rik	73692	12.9579	14.3106	-0.140215	0.366987	0.641626
2410127L17Rik	67383	5.92851	6.07805	-0.0421921	0.822687	0.928015
2410131K14Rik	76792	19.2363	17.328	0.152494	0.196666	0.462814
2500004C02Rik	72326	2.65409	2.24625	0.241495	0.403638	0.672553
2510002D24Rik	72307	18.0987	15.2315	0.248813	0.0771882	0.270588
2510003E04Rik	72320	645.732	675.298	-0.064778	0.247121	0.523532
2510009E07Rik	72190	37.8034	48.7221	-0.365275	0.00144647	0.0187649
2510039O18Rik	77034	41.748	48.0928	-0.20579	0.0676205	0.24967
2610001J05Rik	66520	21.2871	22.259	-0.0622186	0.596232	0.805116
2610002J02Rik	67513	23.5414	23.4493	0.00643785	0.951012	0.981239
2610002M06Rik	67028	19.4203	18.0744	0.103992	0.487119	0.734838
2610005L07Rik	381598	1.79559	1.57217	0.198929	0.561707	0.78299
2610008E11Rik	72128	25.8994	30.9431	-0.256854	0.0472277	0.203655
2610015P09Rik	212153	8.16682	6.41497	0.350265	0.0639823	0.242105
2610021A01Rik	668572	19.7812	19.7347	0.000652701	0.996514	0.997953
2610034B18Rik	70420	16.2053	14.2853	0.181207	0.206103	0.473982
2610035D17Rik	72386	23.4797	22.0347	0.0917862	0.483174	0.732368
2610044O15Rik8	72139	3.68115	3.62667	0.0198268	0.934917	0.975485
2610203C20Rik	100042464	1.64759	1.86344	-0.176835	0.585763	0.798365
2610203C22Rik	72481	3.42597	3.51877	-0.0402012	0.878813	0.953644
2610301B20Rik	67157	38.3102	36.1552	0.0824438	0.348513	0.624747
2610507B11Rik	72503	127.699	133.224	-0.0604818	0.529809	0.762257
2610507I01Rik	72203	3.14519	3.30608	-0.0738918	0.759047	0.897981
2610524H06Rik	330173	6.07758	5.97608	0.0216023	0.90407	0.963932
2700029M09Rik	72612	30.3682	27.939	0.120279	0.237721	0.512788
2700046G09Rik	67188	1.15198	0.916114	0.32648	0.408446	0.676377
2700049A03Rik	76967	8.74376	6.536	0.420937	0.0140227	0.0927338
2700060E02Rik	68045	56.0493	49.6436	0.174965	0.0150342	0.0972543
2700062C07Rik	68046	13.338	14.5908	-0.127387	0.33432	0.612742
2700081O15Rik	108899	17.7648	17.4982	0.0210034	0.900233	0.961923
2700089E24Rik	381820	53.424	53.7833	-0.0112138	0.89593	0.960497
2700094K13Rik	72657	9.4749	7.68129	0.304899	0.0562064	0.225411
2700097O09Rik	72658	8.32412	8.47986	-0.030205	0.885283	0.956385
2810001G20Rik	66456	4.28715	4.54683	-0.0830796	0.725602	0.881142
2810002D19Rik	66457	3.13994	3.4342	-0.131815	0.639495	0.830736
2810004N23Rik	66523	11.1975	12.8258	-0.197378	0.166611	0.421866
2810006K23Rik	72650	18.2955	16.5463	0.144961	0.255619	0.533362
2810008D09Rik	76972	2.64489	2.34105	0.180708	0.522593	0.7569
2810021J22Rik	69944	10.1936	9.65759	0.0760765	0.747248	0.892118
2810025M15Rik	69953	16.2832	15.6752	0.0558444	0.66825	0.849976
2810029C07Rik	100504687	3.89633	3.07889	0.337975	0.261032	0.53877
2810032G03Rik	72669	5.03015	6.08154	-0.274969	0.240443	0.515772
2810403A07Rik	74200	33.1786	31.5271	0.0731829	0.538116	0.766563
2810408M09Rik	381406	26.2749	27.5576	-0.0682073	0.53459	0.764772
2810410L24Rik	100042332	0.889213	0.897271	-0.0183296	0.970859	0.988029
2810428I15Rik	66462	49.8892	44.3361	0.171317	0.190633	0.455122
2810455O05Rik	72822	3.8287	3.93874	-0.0442069	0.834746	0.933418
2810459M11Rik	72792	15.952	16.4648	-0.0465391	0.719464	0.877788
2810468N07Rik	72834	19.0996	18.4331	0.0530373	0.693627	0.86372
2810474O19Rik	67246	17.6701	18.1816	-0.0427357	0.743662	0.889751
2900005J15Rik	67261	1.04672	1.15279	-0.125916	0.776379	0.9062
2900008C10Rik	72937	2.33797	2.23739	0.0713343	0.814642	0.92355
2900011O08Rik	67254	249.688	201.423	0.309873	4.0058e-09	8.54652e-07
2900026A02Rik	243219	61.7276	55.1023	0.164244	0.0489678	0.208436
2900041M22Rik	78403	1.68391	0.929828	0.846798	0.0471603	0.203538
2900055J20Rik	73001	10.6801	10.9047	-0.0291382	0.838568	0.934805
2900076A07Rik	100504421	1.33267	1.63569	-0.297568	0.368212	0.643119
2900079G21Rik	620760	2.79703	3.11074	-0.148073	0.580165	0.794901
2900097C17Rik	347740	12.5619	13.4011	-0.0895797	0.642328	0.832972
3000002C10Rik	378954	3.17126	2.2158	0.515776	0.114628	0.340995
3010026O09Rik	68067	11.9463	9.83259	0.281604	0.0854107	0.289037
3110001I22Rik	66598	1.89612	2.27803	-0.264746	0.515297	0.753193
3110002H16Rik	76482	89.2437	99.3026	-0.155085	0.064293	0.242815
3110009E18Rik	73103	1.31589	1.51809	-0.198456	0.629296	0.824554
3110035E14Rik	76982	81.5482	72.608	0.167059	0.0454668	0.198719
3110039M20Rik	67293	1.47869	1.26124	0.220809	0.56557	0.786219
3110040N11Rik	67290	11.8869	11.1093	0.0970775	0.570948	0.789492
3110043O21Rik	73205	27.3368	32.8627	-0.267319	0.0074709	0.0605885
3110052M02Rik	73229	4.59728	3.70188	0.30861	0.347549	0.623916
3110053B16Rik	382686	8.66439	8.62255	0.0039557	0.981219	0.991731
3110056K07Rik	73204	2.14039	1.97594	0.113165	0.74296	0.88936
3110057O12Rik	269423	9.1621	9.62426	-0.0725285	0.6816	0.85746
3110062M04Rik	78412	1.26416	1.06954	0.242874	0.547978	0.773157
3110070M22Rik	67304	1.69235	1.19205	0.504073	0.228704	0.500816
3110082I17Rik	73212	10.7537	11.5543	-0.104407	0.489189	0.736648
3222401L13Rik	320513	2.48948	2.48016	0.00598654	0.983312	0.992745
3300002I08Rik	69277	1.18834	1.12234	0.0900054	0.855249	0.943576
3632451O06Rik	67419	14.7751	15.3642	-0.0594108	0.692122	0.863296
3830406C13Rik	218734	10.3319	9.60364	0.105908	0.50803	0.749187
4430402I18Rik	381218	3.22563	3.32785	-0.0487505	0.844863	0.93731
4632404H12Rik	74034	2.69527	2.82564	-0.0582852	0.841542	0.936282
4632415L05Rik	70808	8.05084	8.97316	-0.152887	0.366934	0.641613
4632428N05Rik	74048	99.7233	115.541	-0.211858	0.00599866	0.0523204
4731419I09Rik	100048897	1.15595	1.04719	0.135986	0.753544	0.894914
4732491K20Rik	224523	2.40847	2.05787	0.235917	0.46362	0.718546
4833420G17Rik	67392	29.2636	29.5715	-0.0152572	0.902801	0.963451
4833422C13Rik	373852	2.40959	3.04949	-0.34006	0.258824	0.536367
4833439L19Rik	97820	161.122	169.111	-0.0703078	0.295033	0.572863
4921504A21Rik	70832	1.35794	1.8696	-0.460568	0.173916	0.431153
4921524J17Rik	66714	10.548	8.07883	0.382491	0.0194794	0.115395
4921531C22Rik	66730	0.903035	0.688061	0.389557	0.484917	0.733431
4930402H24Rik	228602	86.3384	90.2681	-0.0643688	0.507104	0.74838
4930427A07Rik	104732	0.978061	2.10437	-1.1053	0.0481656	0.205843
4930429B21Rik	67576	3.2611	3.33252	-0.0231328	0.927617	0.972792
4930430F08Rik	68281	15.246	13.14	0.213326	0.124751	0.358267
4930432K21Rik	74666	5.00236	2.85598	0.800451	0.00596326	0.0521741
4930447M23Rik	108871	1.52623	1.62598	-0.0995252	0.823127	0.92821
4930451G09Rik	74684	1.10988	0.889131	0.304233	0.521294	0.756204
4930452B06Rik	74430	10.3043	10.3892	-0.0080958	0.954728	0.98262
4930453N24Rik	67609	20.1385	18.7677	0.0998751	0.411352	0.679016
4930481A15Rik	74931	1.65021	2.77154	-0.746545	0.0296418	0.150742
4930503L19Rik	269033	2.35645	3.08153	-0.389546	0.201465	0.468306
4930506C21Rik	75060	1.16243	1.43328	-0.302012	0.450325	0.708946
4930506M07Rik	71653	12.0713	10.9655	0.139502	0.428003	0.691224
4930507D05Rik	74706	1.3519	1.40736	-0.0641242	0.866669	0.948915
4930512B01Rik	74724	1.65618	1.65185	0.0191184	0.957525	0.983699
4930522L14Rik	100041734	2.21895	2.15953	0.0423889	0.914285	0.968108
4930523C07Rik	67647	0.803892	1.47465	-0.882875	0.0858365	0.289912
4930526A20Rik	622485	3.19598	3.7541	-0.230495	0.310655	0.589513
4930526F13Rik	75193	1.05934	1.20631	-0.19804	0.700139	0.867386
4930539E08Rik	207819	1.33978	3.35914	-1.31911	0.000451939	0.00809753
4930563E22Rik	75304	1.08473	1.37322	-0.33738	0.491785	0.738196
4930570G19Rik	329782	1.42613	1.78052	-0.326807	0.328568	0.608099
4930579G24Rik	75939	2.0948	2.13081	-0.0219309	0.94946	0.98079
4931406C07Rik	70984	5.61873	6.24178	-0.150198	0.413336	0.680639
4931406P16Rik	233103	16.8218	21.7684	-0.370273	0.00709588	0.0586796
4931414P19Rik	74359	4.33725	5.20366	-0.265903	0.263184	0.541678
4931415C17Rik	70966	1.01544	1.09001	-0.110508	0.782242	0.908622
4931428F04Rik	74356	17.472	19.991	-0.196527	0.19133	0.455748
4932438A13Rik	229227	54.7408	61.7422	-0.173782	0.0659762	0.246023
4933404O12Rik	66752	6.62929	6.95559	-0.068997	0.806259	0.92023
4933407L21Rik	71141	1.14698	1.15355	0.00111204	0.99817	0.998816
4933413G19Rik	71149	1.18149	1.26177	-0.0853325	0.885561	0.956497
4933421O10Rik	100504166	2.39138	3.87684	-0.701483	0.0282446	0.146265
4933426M11Rik	217684	52.3739	59.0265	-0.171515	0.0390069	0.180076
4933427D14Rik	74477	14.0286	16.0144	-0.192635	0.200181	0.466809
4933431E20Rik	329735	25.5573	28.4151	-0.15245	0.286109	0.564564
4933434E20Rik	99650	30.726	29.529	0.0554683	0.586327	0.798819
4933439C10Rik	74476	3.63848	4.30351	-0.236434	0.411399	0.679016
5031414D18Rik	271221	4.19137	6.88345	-0.714882	0.00675769	0.056748
5031425E22Rik	269630	4.18039	4.27712	-0.0310519	0.882929	0.954808
5031434O11Rik	100039684	1.20412	1.61473	-0.420224	0.330544	0.609593
5031439G07Rik	223739	92.6471	102.696	-0.147757	0.0194026	0.115235
5330413P13Rik	414081	0.969767	1.37907	-0.506081	0.375553	0.649124
5330417C22Rik	229722	21.5147	25.9749	-0.271107	0.0291207	0.148856
5330426P16Rik	68190	1.39342	1.42977	-0.0312334	0.93675	0.976413
5330434G04Rik	100043213	4.28235	3.86737	0.141195	0.59199	0.802593
5330438D12Rik	327824	1.98927	1.85919	0.106011	0.771626	0.904025
5430403G16Rik	77200	2.37587	3.12306	-0.387792	0.240675	0.51595
5430405H02Rik	74487	2.77479	3.31369	-0.258133	0.394163	0.665574
5430416N02Rik	100503199	1.66423	1.38348	0.26786	0.416345	0.682975
5430427O19Rik	71398	2.4973	3.24704	-0.378824	0.262673	0.540883
5430435G22Rik	226421	1.22384	1.70832	-0.481653	0.204117	0.47194
5530601H04Rik	71445	5.99955	5.73434	0.0671768	0.767925	0.902049
5730409E04Rik	230757	20.2526	16.6609	0.282571	0.0799897	0.277324
5730455P16Rik	70591	112.299	115.949	-0.0465364	0.552679	0.776162
5730508B09Rik	70617	2.38195	2.17676	0.124128	0.72201	0.879553
5730522E02Rik	70626	2.05424	2.62576	-0.353153	0.252472	0.529295
5730559C18Rik	67313	6.03138	4.41389	0.447046	0.0712323	0.258113
5830415F09Rik	74753	9.36964	10.1532	-0.118737	0.477772	0.728311
5830416P10Rik	381232	1.312	0.994745	0.401118	0.336015	0.614198
5830417I10Rik	100302730	8.98404	7.52352	0.256943	0.145342	0.392183
5830428H23Rik	414758	6.74705	7.71398	-0.193151	0.293736	0.571326
5830444B04Rik	641454	1.27693	0.854959	0.566331	0.207863	0.47593
5930412G12Rik	319616	1.40736	0.990988	0.505356	0.316701	0.595545
6030419C18Rik	319477	10.411	10.2164	0.028841	0.868221	0.94979
6030443J06Rik	320719	0.942359	1.2058	-0.347412	0.39065	0.662265
6030458C11Rik	77877	44.3573	43.0043	0.0449677	0.683273	0.858366
6330403A02Rik	381310	32.2835	29.8638	0.113321	0.250759	0.527377
6330403K07Rik	103712	169.741	165.466	0.0367951	0.604312	0.809981
6330403L08Rik	70744	8.51492	6.22085	0.456558	0.00821033	0.0646569
6330408A02Rik	321008	18.7168	17.732	0.0804973	0.676335	0.854479
6330416G13Rik	230279	12.1306	14.5626	-0.263813	0.0748194	0.265561
6330419J24Rik	320237	29.6837	30.4521	-0.0369031	0.748946	0.893298
6430548M08Rik	234797	355.277	328.416	0.113625	0.0361565	0.170995
6430571L13Rik	235599	2.92421	2.43177	0.269227	0.463788	0.718638
6430573F11Rik	319582	13.2602	10.9606	0.276838	0.0587421	0.230775
6530402F18Rik	76220	2.65079	2.78789	-0.0638451	0.84644	0.938249
6820408C15Rik	228778	2.98725	3.71288	-0.309502	0.277556	0.556556
6820431F20Rik	547150	1.75528	1.8952	-0.108704	0.750771	0.894098
8030462N17Rik	212163	2.04659	2.06207	-0.0119738	0.967721	0.987227
8430408G22Rik	213393	1.5549	0.794976	0.969868	0.0656748	0.245427
8430419L09Rik	74525	175.855	162.212	0.116607	0.0680478	0.250315
8430429K09Rik	71523	3.56101	3.30399	0.109976	0.743363	0.889547
9030025P20Rik	100041574	1.52469	1.00898	0.583269	0.120283	0.350494
9030407P20Rik	100504389	2.91645	3.79652	-0.383742	0.126834	0.361766
9030617O03Rik	217830	16.1365	13.9427	0.210577	0.189554	0.453462
9030624J02Rik	71517	90.4242	107.105	-0.244612	0.000530492	0.00907135
9130011E15Rik	71617	15.061	15.5883	-0.0504372	0.745904	0.891434
9130019O22Rik	78921	7.23087	8.75878	-0.274297	0.138947	0.381341
9130023H24Rik	100043133	1.112	2.13433	-0.931351	0.0110813	0.0795424
9130221H12Rik	77124	2.92531	2.39428	0.286319	0.305521	0.58457
9130401M01Rik	75758	49.9668	48.2	0.0518121	0.550487	0.774569
9230110C19Rik	234912	8.4792	9.86756	-0.218959	0.206152	0.473982
9230112E08Rik	320800	2.8039	2.88018	-0.0365065	0.899246	0.961581
9230114K14Rik	414108	1.44014	1.49867	-0.0519854	0.876229	0.952956
9330104G04Rik	320950	1.14739	1.32931	-0.21377	0.720147	0.878291
9330132A10Rik	319609	3.39954	2.71114	0.316541	0.19927	0.4655
9330133O14Rik	100689703	3.90236	4.54606	-0.215178	0.401927	0.670588
9330136K24Rik	319870	1.44634	1.46233	-0.0126844	0.974648	0.989558
9330151L19Rik	414085	5.56797	5.36379	0.0518975	0.808193	0.920936
9330159F19Rik	212448	21.0139	15.6692	0.421901	0.000204665	0.00442792
9330162012Rik	493800	1.49281	1.01302	0.56894	0.115239	0.342295
9330171B17Rik	100034360	1.67178	1.57218	0.0794375	0.837424	0.934605
9330182L06Rik	231014	17.7754	19.4699	-0.128991	0.42081	0.685903
9430008C03Rik	68108	1.43909	1.26611	0.192008	0.654326	0.840903
9430015G10Rik	230996	8.78738	7.03166	0.318736	0.0979897	0.313621
9430016H08Rik	68115	12.2773	12.3807	-0.0105099	0.94165	0.978004
9430020K01Rik	240185	57.6215	58.9015	-0.0304572	0.713531	0.874511
9430021M05Rik	77288	1.93409	1.33525	0.528897	0.168193	0.424091
9430038I01Rik	77252	5.37954	4.5469	0.242664	0.282863	0.561641
9530059O14Rik	319626	1.97064	2.38859	-0.276192	0.363606	0.637725
9530068E07Rik	213673	51.3034	54.2854	-0.0818064	0.285245	0.56363
9530077C05Rik	68283	3.93036	4.36622	-0.155115	0.562634	0.783733
9530080O11Rik	319247	1.4381	1.17154	0.281633	0.47587	0.72737
9530082P21Rik	638247	171.178	141.866	0.271178	2.97834e-05	0.00100252
9630033F20Rik	319801	27.2543	25.4214	0.0996682	0.315225	0.594364
9830147E19Rik	208111	1.57971	2.03168	-0.368611	0.343022	0.620093
9930012K11Rik	268759	2.23591	3.0617	-0.448008	0.151082	0.399716
9930014A18Rik	320469	1.45296	2.32886	-0.686445	0.054651	0.221803
9930021J03Rik	240613	19.7622	21.3336	-0.112174	0.366511	0.641198
9930104L06Rik	194268	19.2465	19.5555	-0.0242298	0.858342	0.944801
9930111J21Rik1	667214	1.99673	2.75246	-0.464298	0.339588	0.617054
9930111J21Rik2	245240	2.13351	2.89498	-0.4393	0.145807	0.392751
A130010J15Rik	319266	6.6853	7.43714	-0.15646	0.452862	0.710235
A230004M16Rik	320922	0.914456	1.24482	-0.447698	0.26886	0.547673
A230005M16Rik	654807	10.6546	9.27963	0.201172	0.225053	0.49649
A230006K03Rik	27493	1.34348	0.796863	0.744959	0.0756393	0.267252
A230009B12Rik	319750	1.13477	0.672731	0.752956	0.123907	0.35717
A230046K03Rik	319277	36.1979	43.4903	-0.265314	0.0123077	0.0857274
A230050P20Rik	319278	41.0504	34.4968	0.249974	0.009839	0.0736358
A230056P14Rik	320845	3.988	3.02014	0.395573	0.112028	0.337065
A230065H16Rik	380787	4.34992	8.13898	-0.902171	3.83176e-05	0.00123867
A230065N10Rik	791393	1.67242	2.07668	-0.311361	0.330733	0.609678
A230072C01Rik	320742	2.34899	2.54559	-0.118992	0.702715	0.869181
A230103J11Rik	320466	3.43299	3.58424	-0.0637797	0.815869	0.923932
A2m	232345	6.96766	10.828	-0.635594	0.00180686	0.0221161
A330008L17Rik	234624	2.39349	2.07527	0.204472	0.483759	0.732591
A330009N23Rik	380977	7.53654	8.26193	-0.1276	0.483474	0.732368
A330023F24Rik	320977	1.18753	1.0335	0.1997	0.75371	0.894914
A330040F15Rik	74333	2.59331	2.48238	0.0603498	0.836154	0.934182
A330050F15Rik	320722	11.1996	8.91118	0.326093	0.0900886	0.297649
A330070K13Rik	381673	2.6573	2.09897	0.337528	0.243451	0.519771
A330102I10Rik	77920	1.59186	1.45509	0.131185	0.727161	0.881369
A430005L14Rik	97159	28.2809	25.7671	0.135581	0.276874	0.556263
A430033K04Rik	243308	21.261	19.6986	0.109763	0.453514	0.710877
A430035B10Rik	320312	0.987277	1.104	-0.170875	0.714542	0.875065
A430046D13Rik	654440	5.10855	4.39276	0.210663	0.346864	0.623257
A430057M04Rik	319486	1.94094	1.60095	0.271497	0.446447	0.706531
A430105I19Rik	214239	2.39174	2.14851	0.160276	0.729751	0.882299
A430108G06Rik	319650	1.1461	0.855258	0.417367	0.399922	0.669204
A530017D24Rik	100504229	2.505	2.28843	0.120553	0.675009	0.853683
A530054K11Rik	212281	6.28848	8.87673	-0.493018	0.0180477	0.11004
A530058N18Rik	320846	1.8777	1.73365	0.110429	0.729478	0.882233
A630001G21Rik	319997	1.09533	1.00921	0.107945	0.80241	0.919013
A630052C17Rik	320757	1.44305	2.09978	-0.548761	0.120631	0.351084
A730017C20Rik	225583	21.1079	20.3942	0.0495731	0.651986	0.838987
A730017L22Rik	613258	4.12319	3.79124	0.119385	0.615139	0.816652
A730020E08Rik	100504262	1.47536	1.17054	0.340083	0.411345	0.679016
A730060N03Rik	320516	1.17364	1.36592	-0.226338	0.603229	0.809611
A730081D07Rik	319304	0.823517	1.1702	-0.52121	0.267136	0.546094
A830010M20Rik	231570	104.003	95.01	0.130286	0.0733336	0.262703
A830018L16Rik	320492	35.6243	31.594	0.173217	0.116729	0.344791
A830036E02Rik	353123	4.06364	5.95961	-0.555244	0.0101673	0.0753611
A830039N20Rik	268723	12.1935	10.1078	0.269755	0.0458058	0.199697
A830052D11Rik	402767	1.10682	1.26959	-0.194733	0.675911	0.854452
A830073O21Rik	320262	1.26789	1.42809	-0.161973	0.668851	0.850175
A830080D01Rik	382252	8.93562	8.46733	0.075882	0.70631	0.871241
A830082K12Rik	320174	3.81379	3.39086	0.1646	0.556094	0.778981
A830092H15Rik	100379095	3.78236	3.3466	0.181896	0.541351	0.76834
A930004D18Rik	77940	5.94733	4.73769	0.32238	0.115067	0.341995
A930005H10Rik	68161	3.20596	2.69613	0.252844	0.342817	0.619841
A930011O12Rik	268755	0.96569	0.742776	0.389461	0.468001	0.721372
A930012O16Rik	227923	0.953207	1.25345	-0.386427	0.320768	0.599804
A930017K11Rik	100034748	2.41117	2.53638	-0.074806	0.858539	0.944801
A930017M01Rik	239410	3.40407	5.46532	-0.677727	0.0106761	0.0777047
A930024E05Rik	109202	1.15392	0.915799	0.325189	0.513797	0.75235
A930038B10Rik	320323	2.03565	1.34221	0.590079	0.159902	0.412868
AA414768	245350	7.19675	6.0938	0.244862	0.171072	0.427926
AA415398	433752	2.82652	4.05671	-0.511797	0.0546474	0.221803
AA474331	213332	5.26187	6.68699	-0.345823	0.173733	0.431085
AA986860	212439	1.92948	2.24222	-0.212002	0.622535	0.819968
AA987161	100416706	12.3242	11.3314	0.119124	0.489632	0.736785
Aaas	223921	35.1669	34.3877	0.0320101	0.790291	0.912731
Aacs	78894	280.044	306.482	-0.130057	0.0291577	0.148861
Aaed1	66129	3.92976	3.89216	0.0108732	0.96729	0.987188
Aagab	66939	114.581	119.637	-0.0624076	0.36426	0.638388
Aak1	269774	214.026	189.887	0.172742	0.00804566	0.0638679
Aamdc	66273	26.2539	25.5845	0.0389134	0.782117	0.908622
Aamp	227290	486.35	440.61	0.142453	0.00371629	0.037238
Aar2	68295	126.242	136.172	-0.108916	0.0739842	0.264164
Aard	239435	2.37538	1.96035	0.285162	0.379353	0.65257
Aars	234734	563.937	558.165	0.0149253	0.760269	0.898305
Aars2	224805	62.9508	75.0313	-0.25333	0.000824213	0.0125057
Aarsd1	69684	17.1048	15.9338	0.104238	0.446275	0.70642
Aasdh	231326	7.16103	8.76966	-0.289212	0.0960949	0.310062
Aasdhppt	67618	39.2389	37.3254	0.0709158	0.428207	0.691473
Aass	30956	5.74917	6.86162	-0.26206	0.290493	0.568209
Aatf	56321	18.823	16.3317	0.203697	0.0893237	0.296066
Aatk	11302	456.765	461.611	-0.0150492	0.838614	0.934805
AB041806	58213	1.5002	1.21086	0.307151	0.486702	0.734704
Abat	268860	325.162	311.483	0.0621084	0.315207	0.594364
Abca1	11303	16.862	19.8293	-0.233569	0.114461	0.340779
Abca2	11305	100.248	107.824	-0.10436	0.201348	0.468113
Abca3	27410	52.8752	55.0308	-0.0572552	0.649513	0.837922
Abca4	11304	7.28335	10.8179	-0.572666	0.0115137	0.0817333
Abca5	217265	11.181	12.9515	-0.211373	0.191011	0.455444
Abca7	27403	11.8381	13.4495	-0.185123	0.412878	0.68045
Abca8a	217258	7.57606	8.5651	-0.176824	0.518223	0.754187
Abca8b	27404	6.37367	5.58807	0.187052	0.396685	0.667302
Abca9	217262	6.68201	8.24419	-0.305267	0.169916	0.426343
Abcb10	56199	19.7526	23.064	-0.223236	0.0784877	0.273828
Abcb1a	18671	0.96799	2.50054	-1.36342	0.00537151	0.0484975
Abcb1b	18669	1.63777	1.91185	-0.229073	0.548897	0.773663
Abcb4	18670	2.89289	3.58503	-0.303242	0.286537	0.564606
Abcb6	74104	26.4001	28.9969	-0.136763	0.300006	0.57831
Abcb7	11306	15.4662	15.1706	0.0286434	0.875813	0.952925
Abcb8	74610	67.2626	66.4346	0.0191537	0.788761	0.911759
Abcb9	56325	38.6405	35.0095	0.14291	0.206587	0.474334
Abcc1	17250	14.2576	18.1058	-0.344601	0.05668	0.226524
Abcc10	224814	4.24983	5.96443	-0.484722	0.124449	0.357807
Abcc3	76408	3.45606	5.76695	-0.733852	0.00877203	0.0676964
Abcc4	239273	5.42236	6.2275	-0.197074	0.434746	0.697006
Abcc5	27416	45.6679	49.3233	-0.111265	0.202562	0.469989
Abcc8	20927	27.3304	29.9956	-0.134692	0.229713	0.502391
Abcd1	11666	24.0387	26.1996	-0.122893	0.291861	0.569587
Abcd2	26874	26.5584	27.8393	-0.0689031	0.504198	0.746866
Abcd3	19299	142.135	173.156	-0.285117	7.95587e-06	0.00035591
Abcd4	19300	10.4374	7.84581	0.41567	0.0326383	0.160189
Abce1	24015	116.668	124.297	-0.091936	0.25942	0.536962
Abcf1	224742	130.833	106.833	0.292988	8.16288e-06	0.000363996
Abcf2	27407	235.242	229.02	0.0391281	0.463087	0.718034
Abcf3	27406	182.875	182.712	0.00107395	0.986184	0.993416
Abcg1	11307	46.5634	45.2866	0.0401756	0.639526	0.830736
Abcg2	26357	11.1108	13.3861	-0.269891	0.111972	0.337065
Abcg4	192663	96.9453	91.8732	0.0782985	0.247778	0.524235
Abhd10	213012	24.462	22.0825	0.148231	0.193144	0.457768
Abhd11	68758	30.4197	24.2921	0.325544	0.0106452	0.0775355
Abhd12	76192	314.701	313.096	0.00748471	0.890042	0.957367
Abhd13	68904	25.6791	29.3607	-0.192725	0.15897	0.411459
Abhd14a	68644	22.8202	21.0859	0.115858	0.3996	0.669201
Abhd14b	76491	16.8967	19.7917	-0.227897	0.086029	0.290355
Abhd15	67477	6.5421	6.93474	-0.0836413	0.678402	0.855419
Abhd16a	193742	122.972	126.417	-0.0397907	0.526246	0.759337
Abhd17a	216169	270.955	241.677	0.165008	0.0168059	0.105026
Abhd17b	226016	50.7348	49.3514	0.0379294	0.673675	0.853503
Abhd17c	70178	97.5336	106.478	-0.127551	0.0541168	0.220808
Abhd2	54608	7.16548	7.98684	-0.153579	0.560527	0.782268
Abhd3	106861	46.7942	38.8463	0.269606	0.00384184	0.0382204
Abhd4	105501	125.671	137.752	-0.132711	0.0379084	0.176592
Abhd5	67469	12.034	14.3766	-0.257649	0.106858	0.330047
Abhd6	66082	101.136	95.8275	0.077548	0.214659	0.483345
Abhd8	64296	341.743	315.187	0.116779	0.100787	0.319771
Abi1	11308	139.811	135.535	0.0441004	0.540242	0.767699
Abi2	329165	108.938	117.042	-0.103174	0.200548	0.467351
Abi3	66610	35.9449	46.7682	-0.37911	0.000695854	0.0110413
Abl1	11350	52.9669	56.1191	-0.0824875	0.326352	0.605708
Abl2	11352	33.976	36.5465	-0.105028	0.421039	0.685963
Ablim1	226251	50.7085	48.2845	0.0713758	0.405359	0.673958
Ablim2	231148	116.839	108.542	0.106162	0.171717	0.428766
Ablim3	319713	17.0487	21.3826	-0.322819	0.0227165	0.126978
Abr	109934	946.104	962.943	-0.0253612	0.600095	0.807267
Abracl	73112	7.47647	7.64894	-0.0324972	0.85272	0.942039
Abt1	30946	26.6836	23.6506	0.17672	0.150687	0.399216
Abtb1	80283	55.8841	56.9729	-0.0273169	0.795892	0.915961
Abtb2	99382	29.3518	31.0358	-0.0792225	0.537132	0.766373
Acaa1a	113868	173.794	168.8	0.0421812	0.557318	0.780066
Acaa1b	235674	0.873616	1.02704	-0.23804	0.645971	0.835722
Acaa2	52538	79.815	93.1504	-0.2233	0.00455621	0.0432643
Acaca	107476	41.5059	37.8539	0.131935	0.226775	0.498604
Acacb	100705	6.5079	10.4487	-0.683689	0.0105684	0.0770815
Acad10	71985	2.95534	2.57352	0.196123	0.707076	0.871621
Acad11	102632	50.2423	49.4412	0.0236442	0.826971	0.9302
Acad12	338350	4.74671	5.90817	-0.315418	0.243235	0.519511
Acad8	66948	73.0351	79.4741	-0.12187	0.117943	0.346501
Acad9	229211	95.868	94.2448	0.0242362	0.755723	0.895911
Acadl	11363	76.6097	71.4075	0.10029	0.248705	0.525127
Acadm	11364	52.572	52.0663	0.0136134	0.868958	0.950252
Acads	11409	20.3487	23.3102	-0.195512	0.137299	0.378891
Acadsb	66885	83.6936	89.6166	-0.0991769	0.187741	0.451307
Acadvl	11370	72.6192	84.0614	-0.210356	0.0121019	0.0845063
Acan	11595	2.00855	2.05081	-0.0274361	0.940245	0.977314
Acap2	78618	88.3845	94.4898	-0.0951386	0.215851	0.484686
Acap3	140500	352.739	391.502	-0.150265	0.0100735	0.0748253
Acat1	110446	294.268	282.025	0.0607777	0.287984	0.565693
Acat2	110460	92.525	85.442	0.114982	0.105332	0.327632
Acat3	224530	5.38679	5.97721	-0.147758	0.460557	0.715951
Acbd3	170760	61.3165	56.8392	0.109473	0.149439	0.397624
Acbd4	67131	32.0588	28.4708	0.171948	0.155385	0.406428
Acbd5	74159	40.1338	44.6912	-0.155076	0.0873146	0.292907
Acbd6	72482	43.898	33.0234	0.410953	0.000112201	0.00288683
Accs	329470	4.90513	5.89532	-0.262231	0.199358	0.465515
Acd	497652	35.6928	33.1996	0.106591	0.347578	0.623916
Ace	11421	16.1367	27.7217	-0.778694	5.77691e-09	1.08262e-06
Acer2	230379	2.18562	3.143	-0.52125	0.125644	0.359709
Acer3	66190	13.6101	11.6457	0.22405	0.189586	0.453462
Ache	11423	111.961	111.222	0.00969188	0.887545	0.956741
Acin1	56215	40.0991	31.0051	0.372211	0.000136036	0.0033285
Ackr3	12778	19.8193	19.4674	0.0254717	0.857344	0.944492
Acly	104112	356.193	426.263	-0.258888	3.83344e-06	0.000201372
Acn9	71238	7.04072	5.09816	0.468099	0.0155077	0.0993808
Aco1	11428	62.7717	72.0102	-0.19817	0.0517399	0.214807
Aco2	11429	1274.48	1215.88	0.0678487	0.137446	0.379097
Acot1	26897	28.788	28.5709	0.011085	0.903469	0.963793
Acot11	329910	42.3713	44.4573	-0.0701893	0.458518	0.714473
Acot13	66834	85.4238	74.8258	0.191896	0.0229132	0.127609
Acot2	171210	10.2416	10.7162	-0.063747	0.66618	0.848731
Acot3	171281	8.37206	9.25905	-0.14494	0.413671	0.680773
Acot4	171282	2.1544	2.37767	-0.129303	0.682751	0.858366
Acot5	217698	10.9759	13.3175	-0.278692	0.0597346	0.232697
Acot6	217700	6.66687	6.82362	-0.0296173	0.876535	0.953021
Acot7	70025	1219.75	971.58	0.328269	8.39027e-12	3.46203e-09
Acot8	170789	22.4314	22.28	0.0101331	0.941738	0.978004
Acot9	56360	41.7382	38.5924	0.113191	0.215693	0.484567
Acox1	11430	235.505	251.83	-0.0967684	0.0883647	0.294281
Acox2	93732	1.85569	2.97151	-0.672122	0.149596	0.39766
Acox3	80911	43.418	49.6801	-0.193538	0.0940092	0.305607
Acp1	11431	56.4518	55.8248	0.0156198	0.852591	0.942039
Acp2	11432	75.8501	81.9386	-0.111953	0.164195	0.418654
Acp6	66659	15.0643	12.7779	0.236642	0.101396	0.320889
Acsbg1	94180	426.45	464.936	-0.124535	0.0185667	0.111949
Acsf2	264895	7.94016	8.3058	-0.0628325	0.745565	0.891182
Acsf3	257633	28.8577	28.8345	0.00144103	0.989234	0.994732
Acsl1	14081	60.3115	61.6698	-0.0335595	0.709458	0.87233
Acsl3	74205	111.004	110.106	0.0104433	0.890629	0.957683
Acsl4	50790	45.1613	48.2135	-0.093826	0.323179	0.602156
Acsl5	433256	36.1045	34.7028	0.0575035	0.55924	0.781493
Acsl6	216739	166.421	164.703	0.0148218	0.78811	0.911476
Acss1	68738	72.6703	79.6644	-0.132798	0.152939	0.402841
Acss2	60525	91.0495	97.7519	-0.102919	0.197669	0.464057
Acss3	380660	2.1614	4.59674	-1.08793	0.00153471	0.0195619
Acta1	11459	7.72652	8.76568	-0.180988	0.315523	0.594672
Acta2	11475	14.6948	33.6786	-1.1963	3.68072e-18	5.67158e-15
Actb	11461	2739.6	2747.61	-0.00419739	0.945598	0.9795
Actg1	11465	1462.65	1431.77	0.03079	0.473405	0.725675
Actl6a	56456	21.5654	22.9359	-0.0884406	0.429868	0.692686
Actl6b	83766	160.767	136.733	0.233877	0.000220396	0.00468781
Actn1	109711	25.6958	23.1988	0.146191	0.246696	0.523197
Actn2	11472	48.723	42.1589	0.209582	0.0363606	0.171513
Actn3	11474	2.46134	2.20292	0.156605	0.603705	0.809794
Actn4	60595	335.823	335.835	6.74002e-05	0.998946	0.999162
Actr10	56444	202.462	181.175	0.159619	0.0106823	0.0777047
Actr1a	54130	429.203	418.827	0.0352899	0.509789	0.750132
Actr1b	226977	402.384	408.169	-0.0204805	0.662451	0.846661
Actr2	66713	198.442	196.209	0.0163911	0.862027	0.946708
Actr3	74117	249.408	258.785	-0.0538271	0.459089	0.71463
Actr3b	242894	206.001	202.611	0.0239299	0.65482	0.841226
Actr5	109275	13.637	15.5606	-0.190164	0.148049	0.395878
Actr6	67019	31.4372	27.2293	0.206713	0.0355765	0.169661
Actr8	56249	124.874	115.412	0.113523	0.0914983	0.300189
Actrt3	76652	1.66626	1.36944	0.276181	0.386833	0.658961
Acvr1	11477	20.1054	19.5076	0.0427707	0.748631	0.893204
Acvr1b	11479	10.2709	8.87383	0.211525	0.168987	0.42493
Acvr1c	269275	8.05173	8.19601	-0.028358	0.893409	0.959262
Acvr2a	11480	19.3908	19.6629	-0.0199204	0.897619	0.961101
Acvr2b	11481	11.0988	11.694	-0.0742467	0.661793	0.846451
Acvrl1	11482	2.80671	4.55921	-0.703486	0.0441727	0.195041
Acy1	109652	26.0119	22.9906	0.177242	0.210817	0.479124
Acy3	71670	3.06301	3.97338	-0.376199	0.16487	0.419805
Acyp1	66204	11.8691	9.59694	0.30942	0.0872683	0.292907
Acyp2	75572	11.1981	9.31921	0.268991	0.125919	0.360137
Ada	11486	2.53799	2.01125	0.336997	0.301417	0.579275
Adal	75894	11.9599	11.81	0.0187771	0.900547	0.962082
Adam10	11487	29.6227	32.1176	-0.118072	0.27019	0.549253
Adam11	11488	158.293	149.441	0.0832022	0.190946	0.455423
Adam12	11489	1.88031	1.61307	0.225288	0.636689	0.82907
Adam15	11490	66.0761	62.9811	0.069425	0.342648	0.619779
Adam17	11491	11.5818	16.0974	-0.474062	0.004567	0.0433209
Adam19	11492	6.33288	4.14169	0.610529	0.0157793	0.100703
Adam22	11496	102.681	111.423	-0.117637	0.162779	0.416499
Adam23	23792	35.7207	30.9864	0.203345	0.0762783	0.268484
Adam9	11502	31.8174	40.1799	-0.336491	0.000950039	0.0139715
Adamts1	11504	27.5152	36.6933	-0.414591	0.00264	0.029339
Adamts10	224697	1.60553	2.9644	-0.87778	0.00457456	0.043363
Adamts13	279028	1.4214	1.86045	-0.385568	0.31491	0.594112
Adamts15	235130	5.73434	5.1693	0.151381	0.58206	0.796364
Adamts16	271127	1.35887	1.22893	0.15023	0.711184	0.873114
Adamts17	233332	7.34516	11.1614	-0.603958	0.00905632	0.0693501
Adamts2	216725	10.9057	9.9236	0.138123	0.517185	0.753811
Adamts20	223838	4.75305	5.38665	-0.178221	0.600542	0.807571
Adamts3	330119	13.0335	13.6534	-0.0698126	0.665337	0.848458
Adamts4	240913	41.3609	51.379	-0.311649	0.00568007	0.050722
Adamts5	23794	1.21982	1.53954	-0.336549	0.557152	0.779911
Adamts8	30806	9.36913	7.29165	0.361387	0.0797811	0.276978
Adamts9	101401	3.13051	2.81888	0.155192	0.570651	0.789405
Adamtsl1	77739	8.22133	7.75821	0.0819441	0.737737	0.886863
Adamtsl2	77794	8.74265	8.56092	0.0279	0.887147	0.956705
Adamtsl4	229595	10.1276	10.065	0.00758134	0.974254	0.989511
Adamtsl5	66548	4.65741	3.88294	0.263252	0.439821	0.701797
Adap1	231821	251.035	218.518	0.20035	0.000203168	0.00440928
Adap2	216991	10.2938	12.5087	-0.279324	0.116776	0.344856
Adar	56417	163.65	146.477	0.160837	0.0361565	0.170995
Adarb1	110532	57.3034	48.6869	0.236279	0.0424578	0.190367
Adarb2	94191	21.5567	20.4333	0.0777307	0.651988	0.838987
Adat1	30947	9.27516	8.60719	0.109949	0.56876	0.78844
Adat2	66757	2.07839	2.25725	-0.120297	0.691558	0.863231
Adat3	100113398	3.84007	4.22195	-0.136165	0.627084	0.823078
Adck1	72113	73.1539	73.6471	-0.00995527	0.915878	0.968759
Adck2	57869	18.9081	19.1083	-0.0150835	0.905525	0.964428
Adck3	67426	181.584	178.223	0.0270522	0.617018	0.817344
Adck4	76889	36.0498	31.0117	0.216142	0.0526761	0.217479
Adck5	268822	19.9826	17.2326	0.213648	0.118829	0.347884
Adcy1	432530	389.788	381.709	0.0302505	0.643227	0.833748
Adcy2	210044	71.0621	70.9276	0.00158122	0.983703	0.992939
Adcy3	104111	42.5791	49.7311	-0.223089	0.0647649	0.243734
Adcy5	224129	50.0639	47.9489	0.0624405	0.47717	0.728157
Adcy6	11512	6.23016	6.54873	-0.0663823	0.801947	0.918863
Adcy7	11513	5.40401	6.07057	-0.161707	0.51588	0.75327
Adcy8	11514	13.1205	11.4626	0.190315	0.306174	0.585415
Adcy9	11515	35.5893	29.1309	0.28903	0.0104882	0.0768041
Adcyap1	11516	2.75461	2.2508	0.288814	0.343678	0.620833
Adcyap1r1	11517	79.7463	84.8016	-0.0887279	0.224191	0.495172
Add1	11518	775.135	858.423	-0.147254	0.0011337	0.0157852
Add2	11519	272.056	254.511	0.0962121	0.131625	0.369212
Add3	27360	230.042	261.4	-0.184402	0.00434608	0.0419426
Adh1	11522	1.22732	1.26096	-0.0340996	0.929946	0.973834
Adh5	11532	173.332	166.282	0.0595816	0.300001	0.57831
Adhfe1	76187	31.3382	28.7693	0.123663	0.187362	0.450787
Adi1	104923	38.3174	36.7266	0.0620965	0.534516	0.764744
Adipor1	72674	78.8554	78.2082	0.0129471	0.866647	0.948915
Adipor2	68465	15.5879	14.0256	0.153916	0.216127	0.48507
Adk	11534	114.349	102.499	0.156845	0.0343885	0.165564
Adm	11535	2.78413	1.99487	0.487217	0.146427	0.393537
Adnp	11538	1.60958	1.96413	-0.287993	0.36678	0.641426
Adnp2	240442	34.7842	37.3704	-0.104415	0.288124	0.565693
Ado	211488	49.1803	55.8605	-0.184675	0.0795521	0.276498
Adora1	11539	196.49	179.603	0.129761	0.0457536	0.199594
Adora2b	11541	4.97199	4.57364	0.120324	0.661952	0.846468
Adora3	11542	2.31018	2.4522	-0.0850029	0.754832	0.895543
Adpgk	72141	13.9547	16.0454	-0.20168	0.109649	0.334126
Adprh	11544	226.934	203.545	0.156926	0.00455792	0.0432643
Adprhl2	100206	78.6101	77.7257	0.0169317	0.871191	0.9512
Adprm	66358	11.1685	12.737	-0.188555	0.20873	0.476922
Adra1a	11549	2.98784	1.59513	0.908134	0.0222562	0.125212
Adra1b	11548	2.67596	2.52699	0.0743444	0.810602	0.92217
Adra1d	11550	11.1515	9.63805	0.208102	0.267005	0.546094
Adra2a	11551	12.5851	15.3983	-0.293062	0.0272529	0.143052
Adra2c	11553	61.9271	66.4971	-0.101897	0.142937	0.388069
Adrb1	11554	16.4751	16.2121	0.0242669	0.891244	0.958047
Adrb2	11555	7.48413	8.78165	-0.232178	0.141487	0.385868
Adrbk1	110355	210.552	232.019	-0.140511	0.0275907	0.144333
Adrbk2	320129	53.7643	55.8037	-0.0538325	0.66623	0.848731
Adrm1	56436	111.083	101.681	0.127618	0.0806574	0.278456
Adsl	11564	72.9169	69.5234	0.0676645	0.385759	0.657859
Adss	11566	87.6955	76.2667	0.200127	0.0124834	0.0864732
Adssl1	11565	52.287	47.714	0.131468	0.168019	0.42373
Aebp1	11568	14.6806	21.4456	-0.546096	6.55934e-05	0.00190303
Aebp2	11569	21.0854	21.0118	0.00272889	0.983109	0.992701
Aen	68048	29.7211	24.6646	0.268362	0.0146203	0.0956453
Aes	14797	360.319	326.885	0.140591	0.0427895	0.191298
AF251705	140497	18.618	19.6341	-0.0747904	0.552865	0.77627
AF529169	209743	1.34298	2.17808	-0.701369	0.157117	0.408846
Afap1	70292	39.0102	39.8841	-0.0305078	0.790446	0.912731
Afap1l1	106877	12.826	14.664	-0.19368	0.237564	0.512688
Afap1l2	226250	11.5144	14.3088	-0.314036	0.0611339	0.235371
Aff1	17355	10.7938	10.2068	0.0811659	0.665344	0.848458
Aff2	14266	11.3863	11.9088	-0.067509	0.672739	0.853026
Aff3	16764	75.9383	74.9651	0.0186686	0.824714	0.929152
Aff4	93736	122.49	129.061	-0.0756728	0.264551	0.543043
Afg3l1	114896	27.9277	31.5525	-0.175836	0.0647408	0.243734
Afg3l2	69597	120.875	123.999	-0.037609	0.588176	0.800081
Afmid	71562	1.97959	2.05511	-0.0513264	0.873095	0.951519
Aftph	216549	54.2529	51.4518	0.0757129	0.40623	0.674764
Aga	11593	7.60455	7.58481	0.00398486	0.982582	0.99253
Agap1	347722	67.1551	59.5275	0.174756	0.0252128	0.13571
Agap2	216439	12.0832	12.1915	-0.0121788	0.946069	0.979659
Agap3	213990	302.389	295.077	0.0351275	0.44931	0.708074
Agbl2	271813	2.7143	2.73869	-0.0148413	0.969418	0.987359
Agbl3	76223	4.35974	4.59965	-0.0758994	0.731202	0.882889
Agbl4	78933	14.5231	13.3107	0.123007	0.364183	0.638332
Agbl5	231093	4.74533	5.96983	-0.329795	0.211663	0.480027
Agfg1	15463	39.1878	35.6288	0.136741	0.182963	0.445302
Agfg2	231801	96.0813	83.5504	0.201395	0.0117683	0.0828165
Aggf1	66549	48.0319	53.0259	-0.143557	0.139377	0.38169
Agk	69923	69.8054	61.6743	0.177256	0.0322088	0.158997
Agl	77559	31.2911	35.0666	-0.163819	0.220721	0.491642
Agmo	319660	6.08448	5.80193	0.0717799	0.768544	0.902063
Ago1	236511	20.353	17.7498	0.196493	0.0955884	0.309208
Ago2	239528	69.6818	69.5151	0.00406028	0.960463	0.985166
Ago3	214150	11.8347	10.0187	0.244591	0.212627	0.481136
Ago4	76850	6.23209	6.07666	0.035051	0.889712	0.957367
Agpat1	55979	24.5489	21.6643	0.178692	0.172732	0.429834
Agpat2	67512	2.96194	4.65277	-0.645674	0.0133074	0.0902015
Agpat3	28169	112.617	101.884	0.145112	0.0424993	0.19043
Agpat4	68262	88.2897	79.1911	0.156631	0.0289744	0.148601
Agpat5	52123	41.9548	41.6024	0.00995977	0.92045	0.970293
Agpat6	102247	60.0045	66.874	-0.155756	0.0493354	0.209537
Agpat9	231510	2.75967	2.67379	0.0437213	0.886759	0.956697
Agps	228061	32.9127	40.0802	-0.283954	0.0380432	0.176923
Agrn	11603	51.2795	57.493	-0.164882	0.0575047	0.228153
Agt	11606	53.0859	48.4385	0.132302	0.0986413	0.31498
Agtpbp1	67269	143.617	153.848	-0.099303	0.28877	0.56643
Agtrap	11610	8.31813	7.73308	0.107543	0.637416	0.829238
Ahctf1	226747	34.0044	37.3321	-0.135298	0.229814	0.502452
Ahcy	269378	35.226	32.7514	0.104501	0.34115	0.618118
Ahcyl1	229709	348.44	357.533	-0.0373652	0.471319	0.723677
Ahcyl2	74340	132.936	150.663	-0.180664	0.0104894	0.0768041
Ahdc1	230793	25.2793	22.0383	0.201226	0.102758	0.323508
Ahi1	52906	311.328	311.869	-0.00237711	0.966469	0.987188
Ahnak	66395	4.4648	7.38534	-0.726883	0.000547056	0.00926321
Ahnak2	100041194	1.70091	0.818396	1.04532	0.0540958	0.220808
Ahr	11622	10.7707	12.9453	-0.264962	0.201612	0.468413
Ahsa1	217737	244.356	198.349	0.301209	4.79475e-07	4.00564e-05
Ahsa2	268390	20.6643	15.1548	0.445245	0.000129605	0.00322108
AI115009	99542	2.07765	2.77825	-0.413098	0.186174	0.449488
AI118078	244886	3.57869	4.19667	-0.230267	0.382811	0.655654
AI314180	230249	62.4491	68.2427	-0.127817	0.136831	0.378228
AI413582	106672	41.2367	35.0064	0.237603	0.0967221	0.311433
AI429214	621080	2.05943	1.74506	0.245083	0.613102	0.815469
AI464131	329828	28.3359	29.3374	-0.0489449	0.690085	0.862794
AI467606	101602	2.8775	3.78861	-0.398364	0.27742	0.556554
AI504432	229694	1.86365	1.14923	0.687945	0.0727694	0.261442
AI593442	330941	43.5492	50.6349	-0.218846	0.0279009	0.144972
AI597479	98404	31.1306	35.4709	-0.188651	0.169677	0.426052
AI837181	107242	72.2667	65.5783	0.140758	0.0838534	0.285229
AI846148	68229	34.4623	32.5058	0.0841133	0.375243	0.64903
AI849053	329697	0.889967	0.997969	-0.15639	0.706328	0.871241
AI854517	101694	18.4218	20.2203	-0.133736	0.341965	0.618918
AI854703	243373	21.9605	20.3029	0.113168	0.486403	0.734616
AI987944	233168	8.84688	9.3914	-0.0904479	0.609226	0.813161
Aida	108909	8.74562	8.77279	-0.00578331	0.973794	0.989274
Aif1	11629	90.1793	110.318	-0.289945	0.00302374	0.0319387
Aif1l	108897	6.2452	7.01855	-0.16809	0.501301	0.745847
Aifm1	26926	44.4712	48.5862	-0.129221	0.240307	0.515691
Aifm2	71361	13.4056	13.3217	0.00839441	0.964712	0.986716
Aifm3	72168	35.5945	42.8037	-0.266047	0.0260054	0.138549
Aig1	66253	41.7977	38.3708	0.122555	0.200632	0.467375
Aim2	383619	3.30553	3.37043	-0.0257606	0.931189	0.974401
Aimp1	13722	65.1427	55.5428	0.230227	0.00316409	0.0331166
Aimp2	231872	45.71	35.9755	0.346147	0.000129396	0.00322108
Aip	11632	126.874	122.296	0.0533688	0.498594	0.74341
Ajap1	230959	58.4355	58.9751	-0.0129818	0.899064	0.961534
Ajuba	16475	3.9618	7.29416	-0.87707	0.00274748	0.0300042
AK010878	100233175	6.85752	6.2738	0.12585	0.551419	0.775496
Ak1	11636	142.903	129.229	0.145178	0.0278798	0.144971
AK129341	234915	7.93538	7.83346	0.0148713	0.938478	0.976623
AK157302	432732	1.74998	1.54122	0.179951	0.577181	0.79317
Ak2	11637	31.3865	28.7984	0.12494	0.217555	0.486935
Ak3	56248	79.799	83.7046	-0.069243	0.391217	0.66269
Ak4	11639	85.4537	82.3587	0.0526177	0.590621	0.801834
Ak5	229949	700.004	679.366	0.0430733	0.450849	0.709116
Ak7	78801	4.03135	7.02407	-0.798658	0.000270121	0.00540526
Ak8	68870	7.72823	9.96265	-0.367206	0.0692694	0.253118
Ak9	633979	1.65458	1.47414	0.171001	0.732066	0.88334
Akap1	11640	24.1426	25.6735	-0.0877354	0.473382	0.725675
Akap10	56697	15.9373	17.9524	-0.170112	0.17232	0.429191
Akap11	219181	140.993	132.414	0.0900967	0.229399	0.501862
Akap12	83397	8.62902	6.29228	0.454871	0.0139245	0.0925523
Akap13	75547	42.9719	50.022	-0.217973	0.032157	0.158815
Akap17b	338351	30.5144	26.602	0.197462	0.0576842	0.228271
Akap2	11641	1.98297	1.72883	0.196043	0.542524	0.769139
Akap5	238276	29.066	27.9378	0.0567598	0.583769	0.796979
Akap6	238161	121.26	120.794	0.00522493	0.937734	0.976459
Akap7	432442	17.1413	18.0992	-0.0785804	0.494545	0.740952
Akap8	56399	53.1279	55.2286	-0.0561563	0.505031	0.747308
Akap8l	54194	99.652	86.6462	0.20192	0.0360095	0.170728
Akap9	100986	59.0974	61.3151	-0.0525771	0.502121	0.746105
Akip1	57373	8.52547	9.41728	-0.144082	0.362742	0.637353
Akirin1	68050	63.7145	66.6162	-0.0657985	0.43302	0.695358
Akirin2	433693	40.4358	37.853	0.0939136	0.31034	0.589399
Akna	100182	25.3821	26.7166	-0.0739136	0.598063	0.806106
Akr1a1	58810	451.296	437.162	0.0461459	0.407136	0.67541
Akr1b10	67861	38.5369	40.398	-0.0668758	0.447386	0.707102
Akr1b3	11677	87.1616	77.1613	0.175391	0.0228802	0.127482
Akr1b8	14187	0.99259	1.17561	-0.249241	0.576164	0.792804
Akr1c18	105349	6.69547	5.57057	0.260199	0.186596	0.44997
Akr1e1	56043	61.558	56.2932	0.127808	0.134182	0.373672
Akr7a5	110198	79.6272	74.1735	0.102253	0.239832	0.515034
Akt1	11651	222.319	222.025	0.00163446	0.980175	0.991723
Akt1s1	67605	33.156	36.5958	-0.141399	0.131036	0.368273
Akt2	11652	65.3569	68.7347	-0.0729724	0.43137	0.694356
Akt2-ps	111116	1.01124	1.59151	-0.655097	0.0836361	0.2847
Akt3	23797	34.4353	32.1066	0.101686	0.284946	0.563384
Aktip	14339	96.1264	101.662	-0.0816475	0.291333	0.568882
Alad	17025	94.8877	82.801	0.197595	0.023969	0.131436
Alas1	11655	190.779	218.775	-0.197068	0.000613316	0.0100686
Alas2	11656	3.85394	3.32362	0.216224	0.506353	0.747855
Alcam	11658	38.6773	40.2817	-0.0591529	0.545457	0.770889
Aldh16a1	69748	27.8012	33.9909	-0.291208	0.0274212	0.14358
Aldh18a1	56454	73.5268	80.7432	-0.134321	0.102118	0.322369
Aldh1a1	11668	38.7806	40.0859	-0.0475945	0.631707	0.825863
Aldh1a2	19378	16.3308	29.7648	-0.866542	2.19841e-11	8.46878e-09
Aldh1b1	72535	52.9777	52.0159	0.0271051	0.762983	0.899694
Aldh1l1	107747	144.83	156.764	-0.114214	0.115537	0.342659
Aldh1l2	216188	4.23312	6.87279	-0.700031	0.00134733	0.0178631
Aldh2	11669	282.314	278.496	0.0194816	0.699106	0.866804
Aldh3a1	11670	1.52788	1.56301	-0.0324323	0.927993	0.972992
Aldh3a2	11671	87.4845	89.8723	-0.0393393	0.633979	0.827562
Aldh3b1	67689	25.6708	28.3869	-0.143258	0.173111	0.430332
Aldh3b2	621603	1.81279	1.74233	0.0606355	0.881752	0.954354
Aldh4a1	212647	33.0777	33.7394	-0.0293508	0.769685	0.902806
Aldh5a1	214579	43.8902	34.4914	0.346777	0.00047105	0.0083643
Aldh6a1	104776	110.102	117.899	-0.0988446	0.205073	0.473518
Aldh7a1	110695	89.1548	75.9158	0.231242	0.000429324	0.00778045
Aldh9a1	56752	66.3193	64.7706	0.033431	0.673903	0.853503
Aldoa	11674	9664.03	7974.54	0.277233	1.21214e-08	2.02529e-06
Aldoart1	353204	47.3288	46.9937	0.0101983	0.902096	0.962956
Aldoart2	79459	6.18921	6.14542	0.00829727	0.963209	0.986032
Aldoc	11676	2711.76	2296.12	0.240048	2.33476e-08	3.5194e-06
Alg1	208211	30.451	31.0127	-0.0257913	0.772782	0.904612
Alg10b	380959	3.58264	3.13726	0.191872	0.505623	0.747386
Alg11	207958	25.2558	23.3303	0.112291	0.352131	0.628245
Alg12	223774	5.30847	5.78693	-0.122455	0.62572	0.822043
Alg13	67574	2.16332	2.81858	-0.37802	0.156588	0.408034
Alg14	66789	7.51833	7.84003	-0.0608906	0.732607	0.883563
Alg2	56737	175.522	162.811	0.108237	0.0733476	0.262703
Alg3	208624	20.4784	20.6504	-0.0112558	0.938859	0.976825
Alg5	66248	16.297	16.2042	0.00623459	0.961533	0.985481
Alg6	320438	5.7621	5.66031	0.0251777	0.903249	0.963633
Alg8	381903	7.00558	6.62561	0.0807351	0.696047	0.864712
Alg9	102580	21.1682	23.0789	-0.126475	0.355124	0.630302
Alk	11682	2.01694	1.88284	0.102859	0.804652	0.919774
Alkbh1	211064	22.9677	22.2988	0.0437402	0.73091	0.882888
Alkbh2	231642	4.48702	4.85036	-0.105488	0.662484	0.846661
Alkbh3	69113	13.1259	13.6408	-0.0561621	0.747129	0.892052
Alkbh4	72041	28.0704	25.9878	0.112245	0.282025	0.561262
Alkbh5	268420	41.9039	41.9191	-0.00062471	0.99424	0.996753
Alkbh6	233065	59.5266	49.0959	0.278862	0.0263704	0.139948
Alkbh7	66400	56.9775	44.4306	0.360617	0.000457875	0.00818275
Alkbh8	67667	27.4189	25.3735	0.112099	0.42415	0.688369
Alms1	236266	4.00359	2.93379	0.44459	0.184722	0.447607
Alox12b	11686	21.4154	24.8059	-0.211454	0.210209	0.478645
Alox5	11689	3.44235	4.76145	-0.464974	0.0872747	0.292907
Alox5ap	11690	12.1826	11.1798	0.123006	0.384424	0.656904
Alox8	11688	13.0781	14.5013	-0.149942	0.320535	0.599804
Aloxe3	23801	13.0596	11.9602	0.125208	0.417576	0.68362
Alpl	11647	5.60795	8.62278	-0.620708	0.00512569	0.0471985
Als2	74018	47.1962	52.5729	-0.154372	0.197303	0.463606
Als2cl	235633	4.46205	5.82769	-0.378207	0.155866	0.407226
Alx4	11695	1.04409	0.905324	0.208611	0.742155	0.889021
Alyref	21681	54.4542	48.5414	0.164972	0.0572271	0.227596
Alyref2	56009	2.34088	2.40617	-0.0357657	0.896549	0.960526
Amacr	17117	35.8797	30.8599	0.217818	0.0220191	0.124383
Ambra1	228361	76.0296	79.7192	-0.0678154	0.352397	0.628428
Amd1	11702	44.7283	44.4409	0.0086148	0.937435	0.976413
Amdhd2	245847	43.6809	42.744	0.0325685	0.737815	0.886863
Amer1	72345	11.0502	9.59417	0.203335	0.184443	0.447418
Amer2	72125	68.9037	65.6146	0.0707043	0.362888	0.637387
Amer3	211383	72.6301	67.3162	0.110345	0.186763	0.450049
Amfr	23802	149.572	168.289	-0.170593	0.00741673	0.0603257
Amigo1	229715	48.1201	48.732	-0.0182733	0.83785	0.934629
Amigo2	105827	23.1601	23.3599	-0.0146369	0.904263	0.964046
Amigo3	320844	2.80222	2.75024	0.0334206	0.932657	0.974804
Ammecr1	56068	1.34966	1.7221	-0.338057	0.384965	0.657405
Ammecr1l	225339	18.572	20.1767	-0.123177	0.397295	0.667572
Amn	93835	12.5868	10.926	0.207507	0.13115	0.368398
Amn1	232566	11.3881	7.52234	0.595003	0.00211516	0.024943
Amot	27494	9.41188	8.06087	0.228358	0.178489	0.438166
Amotl1	75723	16.9897	12.4483	0.449029	0.0170704	0.106253
Amotl2	56332	29.186	27.4209	0.0896976	0.473832	0.725752
Ampd2	109674	144.355	162.051	-0.16643	0.0068606	0.0573382
Ampd3	11717	21.6795	22.8657	-0.0767873	0.530528	0.76232
Amph	218038	252.383	203.059	0.313728	8.06737e-08	1.01117e-05
Amz1	231842	18.5675	25.8331	-0.476886	0.000656223	0.010619
Amz2	13929	18.0031	18.7458	-0.059766	0.66655	0.848905
Anapc1	17222	71.3457	81.4175	-0.190277	0.0199232	0.116958
Anapc10	68999	14.1298	11.3983	0.30766	0.0210471	0.121163
Anapc11	66156	56.0854	56.733	-0.0158287	0.88556	0.956497
Anapc13	69010	21.1282	19.0337	0.152159	0.33014	0.609331
Anapc15	75430	5.32555	4.54848	0.229926	0.346858	0.623257
Anapc16	52717	39.4785	36.8959	0.0979057	0.319577	0.598803
Anapc2	99152	239.73	244.958	-0.0308236	0.570172	0.789405
Anapc4	52206	83.0789	85.8484	-0.0480676	0.490279	0.737326
Anapc5	59008	165.903	179.738	-0.115522	0.0604461	0.234165
Anapc7	56317	99.9455	94.3453	0.0834921	0.242993	0.519169
Ang	11727	6.34786	5.85793	0.120785	0.558647	0.781137
Angel1	68737	8.10533	10.0213	-0.303231	0.138127	0.380379
Angel2	52477	38.366	40.4655	-0.0773803	0.42431	0.688456
Angpt1	11600	3.32668	2.6595	0.323915	0.227015	0.498772
Angpt2	11601	0.973634	1.81741	-0.896288	0.0236547	0.130431
Angptl2	26360	8.61092	10.4963	-0.283603	0.189752	0.453626
Angptl4	57875	2.59217	2.22389	0.223954	0.501676	0.746067
Angptl6	70726	10.2106	9.61316	0.0899726	0.564719	0.78543
Angptl7	654812	0.835934	1.45422	-0.802554	0.1212	0.352293
Ank	11732	116.791	117.767	-0.0120356	0.865268	0.948249
Ank1	11733	13.1007	8.47064	0.631544	0.000957847	0.0140417
Ank2	109676	618.201	599.273	0.0448975	0.372576	0.647041
Ank3	11735	178.606	166.344	0.10281	0.0642828	0.242815
Ankdd1b	271144	5.05069	5.1181	-0.0228805	0.924103	0.971102
Ankfy1	11736	45.5637	54.626	-0.25999	0.0200059	0.117311
Ankhd1	108857	56.5881	60.3753	-0.0946672	0.25491	0.532554
Ankib1	70797	39.3695	50.1272	-0.349066	0.000832207	0.0126132
Ankle2	71782	40.7562	40.8192	-0.00114565	0.993004	0.996422
Ankmy2	217473	90.4512	88.7094	0.0270463	0.69759	0.865699
Ankra2	68558	33.1138	29.7543	0.153128	0.157424	0.408934
Ankrd10	102334	47.1812	49.1786	-0.0615412	0.575031	0.79191
Ankrd11	77087	215.731	175.929	0.294423	4.00126e-07	3.51199e-05
Ankrd12	106585	87.2459	71.9732	0.277225	3.01279e-05	0.00101166
Ankrd13a	68420	73.4795	87.7259	-0.255966	0.00329343	0.0340845
Ankrd13b	268445	55.1528	54.3821	0.0199689	0.83571	0.93412
Ankrd13c	433667	31.8598	34.0071	-0.0944213	0.420845	0.685903
Ankrd13d	68423	76.1155	73.0208	0.0602987	0.437866	0.700149
Ankrd16	320816	14.588	11.9544	0.286734	0.101648	0.321278
Ankrd17	81702	145.364	132.005	0.138915	0.0456978	0.199539
Ankrd24	70615	19.9564	20.1219	-0.0130632	0.931354	0.97449
Ankrd26	232339	54.0371	55.7657	-0.0467535	0.54809	0.773221
Ankrd27	245886	49.6302	50.43	-0.023866	0.810315	0.922085
Ankrd28	105522	21.9018	22.6732	-0.0486485	0.738505	0.88734
Ankrd29	225187	41.0785	39.5761	0.0531573	0.508144	0.749275
Ankrd32	105377	14.8359	14.2772	0.052893	0.677076	0.854851
Ankrd33b	67434	21.2803	18.012	0.2387	0.109803	0.334338
Ankrd34a	545554	73.2077	64.9057	0.174296	0.0536589	0.219866
Ankrd34b	218440	7.16287	5.85417	0.290743	0.148428	0.396457
Ankrd34c	330998	2.47816	1.45803	0.765941	0.0937065	0.304696
Ankrd35	213121	13.7119	14.0395	-0.0371722	0.805629	0.92015
Ankrd37	654824	3.59494	4.15142	-0.204147	0.322617	0.601702
Ankrd39	109346	11.2237	11.0746	0.020841	0.896207	0.960497
Ankrd40	71452	60.5376	67.7039	-0.161105	0.026379	0.139948
Ankrd42	73845	12.206	11.9618	0.0266132	0.855968	0.943756
Ankrd44	329154	11.4302	12.0231	-0.0751102	0.633166	0.826887
Ankrd45	73844	16.6167	18.9962	-0.191641	0.208938	0.476963
Ankrd46	68839	276.328	242.396	0.189096	0.000667526	0.0107428
Ankrd49	56503	11.3102	11.774	-0.0622598	0.700715	0.868023
Ankrd50	99696	34.0558	36.9256	-0.115594	0.349809	0.625794
Ankrd52	237615	6.80255	8.39636	-0.299803	0.298872	0.576979
Ankrd54	223690	34.3494	36.4983	-0.087632	0.394658	0.665927
Ankrd55	77318	4.10875	5.60513	-0.448247	0.0651238	0.244487
Ankrd6	140577	24.4162	27.0841	-0.149754	0.263524	0.542137
Ankrd63	383787	25.5426	26.8976	-0.0750362	0.507033	0.74838
Ankrd9	74251	41.05	39.0249	0.0731522	0.487888	0.735359
Anks1	224650	28.3892	33.5517	-0.240729	0.0284064	0.146719
Anks1b	77531	225.836	190.77	0.243457	6.42695e-06	0.000302132
Anks3	72615	49.838	52.3689	-0.0706228	0.475501	0.727119
Anks6	75691	10.0664	13.4525	-0.415788	0.00876728	0.0676964
Ankzf1	52231	12.2661	12.1591	0.0106171	0.94797	0.980493
Anln	68743	19.5216	20.631	-0.0804019	0.519252	0.755073
Ano1	101772	2.24581	5.60616	-1.31098	1.4393e-07	1.63608e-05
Ano10	102566	25.2005	25.2368	-0.00384836	0.97543	0.98987
Ano2	243634	4.25797	7.38587	-0.796475	0.00300051	0.03174
Ano3	228432	64.9351	69.7089	-0.102733	0.276192	0.555775
Ano4	320091	11.1255	12.1632	-0.131251	0.482792	0.732293
Ano6	105722	18.0283	20.0742	-0.155665	0.384836	0.657336
Ano8	382014	36.2166	40.6581	-0.165843	0.0901291	0.297652
Anp32a	11737	29.1325	23.6412	0.302516	0.00289342	0.0310573
Anp32b	67628	41.0439	35.4361	0.212754	0.0116808	0.0825216
Anp32e	66471	65.562	56.8138	0.206145	0.0273195	0.143293
Antxr1	69538	2.38438	2.14448	0.148093	0.689991	0.862794
Antxr2	71914	1.42438	1.28468	0.155216	0.782694	0.90885
Anxa1	16952	2.76454	4.00817	-0.534669	0.0476918	0.204274
Anxa11	11744	26.3404	26.6234	-0.0136564	0.927736	0.972842
Anxa2	12306	18.5812	27.8457	-0.585917	2.56114e-06	0.000147991
Anxa3	11745	76.3824	92.3294	-0.273578	0.000174105	0.00393881
Anxa4	11746	11.3898	14.8392	-0.382293	0.0303416	0.152843
Anxa5	11747	93.2164	92.6379	0.00861545	0.90616	0.964882
Anxa6	11749	327.621	325.221	0.0107238	0.841594	0.936282
Anxa7	11750	148.312	133.825	0.147924	0.0113663	0.0809593
Anxa8	11752	1.34052	1.56082	-0.223023	0.583559	0.796927
Aox1	11761	6.35072	13.833	-1.1199	1.76755e-05	0.000657169
Aox3	71724	2.9888	5.04613	-0.753116	0.0159563	0.101552
Ap1ar	211556	62.1929	64.2169	-0.0470499	0.578932	0.7946
Ap1b1	11764	351.189	410.715	-0.225947	6.92622e-06	0.000320176
Ap1g1	11765	73.0791	76.0329	-0.0569364	0.562815	0.783733
Ap1g2	11766	2.99669	3.98482	-0.40892	0.177144	0.436192
Ap1m1	11767	165.373	167.507	-0.01846	0.775795	0.906064
Ap1m2	11768	1.52632	0.892433	0.768703	0.136125	0.377088
Ap1s1	11769	254.161	230.555	0.140999	0.0604056	0.234165
Ap1s2	108012	45.5805	40.2785	0.177238	0.0529422	0.217864
Ap2a1	11771	495.041	526.039	-0.0876156	0.0979119	0.313564
Ap2a2	11772	548.292	581.161	-0.0838854	0.0911788	0.299832
Ap2b1	71770	153.498	131.322	0.225299	0.00675575	0.056748
Ap2m1	11773	775.918	742.023	0.064357	0.144064	0.38984
Ap2s1	232910	202.675	179.865	0.172566	0.076921	0.270061
Ap3b1	11774	83.8027	87.2268	-0.0571623	0.404167	0.672948
Ap3b2	11775	396.11	414.296	-0.0647687	0.136228	0.377088
Ap3d1	11776	350.684	365.637	-0.060248	0.245795	0.52253
Ap3m1	55946	39.3485	38.9478	0.0142892	0.887235	0.956705
Ap3m2	64933	276.219	259.307	0.0909728	0.158711	0.411076
Ap3s1	11777	26.7618	24.7671	0.11044	0.286894	0.564668
Ap3s2	11778	71.5031	59.3099	0.270593	0.00047756	0.00844033
Ap4b1	67489	32.5523	37.4386	-0.199544	0.0610079	0.235016
Ap4e1	108011	3.89447	3.18142	0.286572	0.33015	0.609331
Ap4m1	11781	6.41807	6.58507	-0.0341797	0.865486	0.948249
Ap4s1	11782	27.38	24.8556	0.140177	0.167879	0.423531
Ap5b1	381201	7.63763	10.4074	-0.44428	0.0681224	0.250501
Ap5m1	74385	19.2663	20.6035	-0.0962015	0.459772	0.715245
Ap5s1	69596	22.8358	20.8525	0.132021	0.263886	0.542642
Ap5z1	231855	43.1716	47.9394	-0.150305	0.145823	0.392751
Apaf1	11783	12.7348	13.8541	-0.122833	0.54029	0.767699
Apba1	319924	47.9089	44.2454	0.115654	0.273006	0.552304
Apba2	11784	138.707	114.203	0.280872	4.51149e-05	0.00139346
Apba3	57267	31.0432	32.9386	-0.0848065	0.425631	0.689321
Apbb1	11785	937.858	842.193	0.155269	0.00142879	0.0186401
Apbb1ip	54519	10.079	9.2893	0.123036	0.470995	0.72334
Apbb2	11787	70.4068	71.6258	-0.02561	0.778277	0.90714
Apbb3	225372	109.192	92.6663	0.236418	0.00382808	0.0381378
Apc	11789	144.373	144.801	-0.00379681	0.963834	0.986483
Apc2	23805	229.583	211.686	0.117557	0.0968107	0.311501
Apcdd1	494504	8.54204	10.3623	-0.277914	0.143405	0.388957
Apeh	235606	46.4576	51.4262	-0.145155	0.146584	0.393861
Apex1	11792	32.111	31.8568	0.0127754	0.895553	0.960446
Apex2	77622	10.5679	11.3491	-0.101984	0.588878	0.800721
Aph1a	226548	11.6834	11.678	2.32015e-05	0.999872	0.999872
Aph1b	208117	15.415	17.1514	-0.152872	0.334859	0.613313
Aph1c	68318	6.71466	6.35608	0.0824746	0.757455	0.897351
Api5	11800	118.313	122.038	-0.0450377	0.599817	0.807166
Apip	56369	20.2799	19.0249	0.0939399	0.439171	0.701128
Apitd1	69928	3.02332	1.9124	0.657417	0.0268702	0.14177
Aplf	72103	3.24252	2.84109	0.184814	0.573753	0.791093
Apln	30878	5.3114	5.17627	0.0340448	0.870118	0.950693
Aplp1	11803	2428.54	2426.88	0.000994195	0.980495	0.991731
Aplp2	11804	601.545	631.4	-0.0698536	0.164237	0.418684
Apmap	71881	69.0431	73.6627	-0.0947789	0.291888	0.569587
Apoa1bp	246703	120.238	96.3327	0.320206	5.85562e-06	0.000280989
Apobec1	11810	5.74805	6.83926	-0.247731	0.412027	0.679429
Apobec3	80287	5.16565	8.15744	-0.657477	0.000441992	0.00799158
Apobr	171504	1.41701	1.27604	0.155511	0.79847	0.917012
Apod	11815	87.0126	76.6457	0.184067	0.0281475	0.145816
Apoe	11816	1669.53	1414.61	0.239089	0.000565072	0.00949869
Apol8	239552	1.6852	2.78659	-0.722915	0.043391	0.192842
Apold1	381823	2.80457	3.39919	-0.274443	0.477258	0.728157
Apoo	68316	43.7072	39.1449	0.158613	0.0898748	0.297311
Apoo-ps	621156	3.63708	4.28115	-0.23605	0.245898	0.52253
Apool	68117	10.7803	10.5972	0.0244161	0.873356	0.951543
Apopt1	68020	19.917	19.8843	0.00224383	0.986252	0.993416
App	11820	1356.53	1245.52	0.123205	0.00675532	0.056748
Appbp2	66884	137.507	136.29	0.0123033	0.882366	0.954497
Appl1	72993	63.5758	66.8135	-0.0723726	0.406677	0.675153
Appl2	216190	41.9925	48.0968	-0.196442	0.0238394	0.130948
Aprt	11821	63.6998	58.768	0.116738	0.288398	0.565941
Aptx	66408	27.9365	26.2813	0.0878701	0.456191	0.713243
Aqp1	11826	10.9602	15.1552	-0.468208	0.00147579	0.0190384
Aqp11	66333	9.52021	9.71464	-0.0282319	0.862875	0.947229
Aqp4	102632175	40.336	40.0794	0.00852633	0.92253	0.970563
Aqp4	11829	40.336	40.0794	0.00852633	0.92253	0.970563
Aqr	11834	50.9658	51.2131	-0.00618223	0.949357	0.98079
Ar	11835	25.2467	21.2979	0.24807	0.0289882	0.148617
Araf	11836	157.302	144.404	0.123067	0.0286741	0.147631
Arap1	69710	37.8906	44.0195	-0.216381	0.0634811	0.240732
Arap2	212285	99.3172	124.102	-0.321838	7.45387e-06	0.00034134
Arap3	106952	9.56927	12.6462	-0.401723	0.0415538	0.18796
Arc	11838	622.904	435.033	0.518013	1.28576e-30	4.45771e-27
Arcn1	213827	215.277	230.162	-0.0967356	0.125097	0.358884
Arel1	68497	69.786	79.4715	-0.186915	0.0947139	0.30725
Arf1	11840	982.305	876.486	0.164369	8.55014e-05	0.00232042
Arf2	11841	70.6425	72.5339	-0.0384695	0.581532	0.796338
Arf3	11842	1227.48	1217.82	0.0114391	0.84013	0.935585
Arf4	11843	189.298	169.969	0.15466	0.0359347	0.170601
Arf5	11844	357.693	331.173	0.111305	0.102456	0.322998
Arf6	11845	45.808	47.298	-0.0469986	0.559337	0.78155
Arfgap1	228998	204.516	186.1	0.135814	0.0242296	0.13252
Arfgap2	77038	52.2584	56.0597	-0.0999015	0.226683	0.498604
Arfgap3	66251	41.9872	38.8636	0.112893	0.245633	0.52253
Arfgef1	211673	82.1142	81.7529	0.00505923	0.956327	0.982997
Arfgef2	99371	46.3747	45.7409	0.0197837	0.886409	0.956697
Arfip1	99889	18.2582	18.5167	-0.0201772	0.889161	0.957336
Arfip2	76932	82.2862	75.94	0.115445	0.113019	0.338884
Arfrp1	76688	44.9411	40.5712	0.14745	0.0650359	0.244323
Arg2	11847	9.25618	9.54235	-0.0459876	0.80709	0.92023
Arglu1	234023	34.8029	29.9819	0.215752	0.0840398	0.285723
Arhgap1	228359	154.292	163.201	-0.0813027	0.204527	0.472573
Arhgap10	78514	3.83941	3.43586	0.154904	0.586787	0.799211
Arhgap11a	228482	2.74447	2.87237	-0.063326	0.825225	0.929245
Arhgap12	75415	95.0202	97.2153	-0.0333055	0.692244	0.863296
Arhgap15	76117	7.19898	6.99089	0.0391325	0.841229	0.936282
Arhgap17	70497	16.6728	21.0644	-0.337502	0.00690319	0.0575321
Arhgap18	73910	6.01369	8.16774	-0.442009	0.0864411	0.291084
Arhgap19	71085	4.01289	4.54932	-0.182965	0.477646	0.728284
Arhgap20	244867	80.7868	81.0093	-0.00368156	0.960682	0.985166
Arhgap21	71435	127.291	114.312	0.155535	0.0515381	0.214262
Arhgap22	239027	7.59954	9.65912	-0.344002	0.157236	0.408879
Arhgap23	58996	146.966	130.376	0.173027	0.0361015	0.170995
Arhgap24	231532	7.40677	9.97678	-0.430474	0.0500691	0.211212
Arhgap25	232201	16.3896	20.4757	-0.322564	0.0141184	0.0932355
Arhgap26	71302	79.4107	71.4586	0.152	0.0844972	0.286856
Arhgap27	544817	32.4824	36.9904	-0.187624	0.133396	0.372812
Arhgap28	268970	0.678401	1.49763	-1.12764	0.0791222	0.27528
Arhgap29	214137	6.60829	10.0685	-0.608005	0.000805736	0.0123061
Arhgap30	226652	12.819	15.1227	-0.2357	0.124893	0.358448
Arhgap31	12549	20.7121	19.4023	0.0941957	0.521883	0.756443
Arhgap32	330914	86.1796	83.2345	0.0508238	0.523111	0.757325
Arhgap33	233071	84.0653	75.3584	0.15895	0.0676019	0.249668
Arhgap36	75404	2.42259	5.22767	-1.10835	1.12415e-05	0.000464126
Arhgap39	223666	163.831	174.784	-0.0930353	0.231674	0.505141
Arhgap4	171207	2.52957	4.39276	-0.800204	0.0120476	0.0841724
Arhgap42	71544	4.45615	6.12837	-0.455643	0.0656205	0.245422
Arhgap44	216831	118.424	120.027	-0.0196485	0.779472	0.907845
Arhgap5	11855	102.419	116.967	-0.192043	0.0250382	0.135109
Arhgap6	11856	5.7957	10.5512	-0.86374	2.66765e-06	0.000152872
Arhgap9	216445	6.45201	11.8743	-0.880054	9.24224e-07	6.74587e-05
Arhgdia	192662	494.169	464.407	0.0896938	0.110698	0.335587
Arhgdib	11857	71.1483	79.5639	-0.161622	0.0311275	0.155147
Arhgdig	14570	98.8324	87.995	0.167869	0.0799396	0.27722
Arhgef1	16801	52.3587	59.1425	-0.175282	0.0409436	0.186166
Arhgef10	234094	40.0686	41.5743	-0.053567	0.55629	0.779098
Arhgef10l	72754	54.895	65.9239	-0.263479	0.0128603	0.0878552
Arhgef11	213498	82.6116	82.7414	-0.00180964	0.98284	0.992659
Arhgef12	69632	57.5195	62.9594	-0.130213	0.101201	0.320498
Arhgef15	442801	4.44841	3.72155	0.259035	0.231042	0.504503
Arhgef16	230972	2.23843	2.19106	0.0341994	0.926744	0.972147
Arhgef17	207212	332.918	322.057	0.0479802	0.386238	0.658307
Arhgef18	102098	98.3101	109.106	-0.150535	0.0549949	0.222612
Arhgef19	213649	21.3225	27.3829	-0.35907	0.00135774	0.0179325
Arhgef2	16800	169.615	161.51	0.0708507	0.253579	0.530856
Arhgef25	52666	96.4835	94.0336	0.0365675	0.583744	0.796979
Arhgef26	622434	59.0441	57.1161	0.0474671	0.541539	0.768449
Arhgef28	110596	141.954	147.288	-0.0528238	0.399725	0.669204
Arhgef3	71704	133.478	146.702	-0.13614	0.0817559	0.280503
Arhgef4	226970	403.166	431.529	-0.0982186	0.0396399	0.182023
Arhgef40	268739	42.0151	46.6829	-0.152551	0.104537	0.326487
Arhgef5	54324	1.73533	1.47578	0.235725	0.69982	0.867224
Arhgef6	73341	25.7691	28.9638	-0.168932	0.170545	0.427147
Arhgef7	54126	89.3452	96.8329	-0.116508	0.0876724	0.293398
Arhgef9	236915	209.474	205.693	0.0267449	0.684874	0.859638
Arid1a	93760	107.32	97.1356	0.143064	0.0580083	0.22899
Arid1b	239985	120.52	150.609	-0.320939	0.000486283	0.00853641
Arid2	77044	33.3536	35.8793	-0.104856	0.421479	0.686343
Arid3a	13496	12.0649	14.9672	-0.310698	0.0666668	0.247644
Arid3b	56380	8.50202	11.2391	-0.39922	0.0488896	0.208231
Arid4a	238247	62.5036	58.0047	0.108398	0.156287	0.4077
Arid4b	94246	76.6399	65.3406	0.228433	0.00346559	0.035417
Arid5a	214855	27.1174	31.9405	-0.237466	0.0404151	0.18458
Arid5b	71371	39.3541	34.3457	0.198275	0.0223423	0.125635
Arih1	23806	39.8302	36.0042	0.144781	0.213305	0.481934
Arih2	23807	46.8882	51.8716	-0.144829	0.228027	0.499748
Arl1	104303	141.545	126.212	0.164461	0.0197939	0.11671
Arl10	56795	6.88988	5.53628	0.319027	0.0817064	0.280488
Arl11	219144	4.36726	5.94134	-0.445185	0.0290267	0.148661
Arl13b	68146	10.1125	9.69012	0.0663429	0.688811	0.862258
Arl14ep	212772	15.3158	13.8308	0.145339	0.301409	0.579275
Arl15	218639	31.483	30.8828	0.0269439	0.786409	0.910572
Arl16	70317	26.3094	27.6021	-0.066981	0.503632	0.746749
Arl2	56327	157.49	131.355	0.262294	0.00275173	0.0300042
Arl2bp	107566	144.479	144.728	-0.00321424	0.958712	0.984262
Arl3	56350	79.867	67.0504	0.253254	0.00596684	0.0521741
Arl4a	11861	30.6912	34.4251	-0.166527	0.0737735	0.263683
Arl4c	320982	10.1445	8.11667	0.324911	0.0779064	0.272417
Arl4d	80981	36.2624	28.8576	0.329419	0.010485	0.0768041
Arl5a	75423	26.2082	34.8477	-0.409355	0.000499908	0.00865508
Arl5b	75869	9.31341	11.3902	-0.29041	0.0645566	0.243545
Arl5c	217151	2.77154	2.6207	0.0759211	0.784578	0.909331
Arl6	56297	29.9984	24.2355	0.306121	0.0102692	0.0759836
Arl6ip1	54208	257.314	255.894	0.00767569	0.876338	0.952956
Arl6ip4	65105	31.1397	31.1189	0.00245915	0.981195	0.991731
Arl6ip5	65106	52.4428	43.9479	0.254511	0.014892	0.0967281
Arl6ip6	65103	5.73977	5.66647	0.0164831	0.944924	0.979387
Arl8a	68724	231.599	222.544	0.0574508	0.322539	0.601702
Arl8b	67166	226.789	227.5	-0.00507803	0.942615	0.978395
Armc1	74252	72.7138	65.8627	0.141885	0.117411	0.345995
Armc10	67211	17.102	14.7286	0.214638	0.107177	0.330222
Armc2	213402	3.07565	3.06656	0.0101431	0.973491	0.989111
Armc3	70882	4.1119	5.12172	-0.323405	0.201095	0.467761
Armc4	74934	1.31057	2.31329	-0.817699	0.0527752	0.217694
Armc5	233912	44.765	48.3893	-0.114028	0.215178	0.483881
Armc6	76813	99.2808	93.54	0.0861333	0.237794	0.512867
Armc7	276905	16.9127	16.3492	0.047681	0.751631	0.894546
Armc8	74125	100.046	105.482	-0.0762664	0.284197	0.562633
Armc9	78795	60.3389	64.7848	-0.103539	0.212812	0.481337
Armcx1	78248	106.437	92.924	0.195514	0.0139596	0.0925652
Armcx2	67416	57.7865	45.4624	0.345346	1.51933e-05	0.000590197
Armcx3	71703	44.4203	42.0627	0.0785806	0.314837	0.594112
Armcx4	100503043	9.39136	8.02058	0.22664	0.16884	0.424852
Armcx5	494468	21.7748	22.6021	-0.0520112	0.649125	0.837742
Armcx6	278097	2.70875	2.49649	0.107429	0.729012	0.882051
Arnt	11863	23.0983	24.7999	-0.104742	0.382708	0.655654
Arnt2	11864	207.728	183.28	0.180916	0.00349835	0.0356089
Arntl	11865	33.8924	35.9627	-0.0874612	0.399841	0.669204
Arntl2	272322	1.25335	1.72665	-0.467788	0.275896	0.555426
Arpc1a	56443	459.548	410.887	0.161428	0.000632292	0.010316
Arpc1b	11867	85.288	99.4119	-0.220641	0.00185543	0.0225467
Arpc2	76709	413.802	388.037	0.0925741	0.0950912	0.308185
Arpc3	56378	283.049	242.829	0.221651	0.000346574	0.00657496
Arpc4	68089	191.807	184.221	0.0584848	0.391503	0.662745
Arpc5	67771	166.83	163.265	0.0308151	0.616417	0.817344
Arpc5l	74192	85.432	81.0841	0.0755265	0.273798	0.553342
Arpp19	59046	87.7973	85.9302	0.0312701	0.676897	0.854781
Arpp21	74100	122.606	106.105	0.208741	0.000654035	0.010596
Arrb1	109689	96.2479	85.9123	0.164063	0.0267933	0.141442
Arrb2	216869	45.7931	49.6959	-0.118204	0.240119	0.515517
Arrdc1	215705	17.1126	21.0133	-0.295264	0.0619255	0.237298
Arrdc2	70807	31.4629	30.0645	0.0671553	0.536938	0.766327
Arrdc3	105171	90.6375	118.557	-0.387252	2.39725e-07	2.37779e-05
Arrdc4	66412	21.4803	29.0118	-0.436185	0.00104657	0.0149556
Arsa	11883	44.9957	42.8125	0.0714198	0.540016	0.767467
Arsb	11881	71.3896	84.8142	-0.248006	0.000468237	0.00832502
Arsg	74008	39.3093	46.1215	-0.231965	0.0219485	0.124309
Arsi	545260	0.82513	1.13092	-0.45366	0.386588	0.658705
Arsj	271970	7.78493	8.32058	-0.0929203	0.612589	0.815469
Arsk	77041	3.88146	4.34196	-0.165318	0.461603	0.717246
Art3	109979	0.862777	1.2287	-0.503753	0.337281	0.615066
Arv1	68865	4.16034	3.92009	0.0848865	0.737373	0.886587
Arvcf	11877	95.1366	111.059	-0.223449	0.00322205	0.0335713
Arx	11878	59.3101	54.9958	0.109484	0.286946	0.564678
Arxes1	76219	9.75662	7.70724	0.335835	0.0361801	0.171011
Arxes2	76976	23.5114	19.3466	0.279163	0.0174474	0.107807
As3mt	57344	19.9523	21.7496	-0.123218	0.298683	0.576979
Asah1	11886	50.2717	52.8995	-0.0751324	0.453521	0.710877
Asah2	54447	1.25973	0.674918	0.898139	0.0359219	0.170601
Asap1	13196	110.673	90.0485	0.296997	3.63579e-06	0.000194676
Asap2	211914	21.4339	20.988	0.030938	0.819229	0.926224
Asap3	230837	6.53472	10.7766	-0.721654	0.00104194	0.0149199
Asb1	65247	29.7614	37.1721	-0.320202	0.00146032	0.0188915
Asb10	117590	1.88177	2.63982	-0.486793	0.282048	0.561262
Asb11	68854	2.38489	3.20672	-0.427616	0.16654	0.421764
Asb13	142688	91.8293	83.9367	0.12936	0.0401306	0.183691
Asb2	65256	15.6001	16.2372	-0.0570153	0.738319	0.887263
Asb3	65257	27.3436	27.695	-0.0204987	0.840191	0.935585
Asb4	65255	1.07286	3.43072	-1.67848	7.59696e-06	0.00034134
Asb6	72323	113.972	110.8	0.041124	0.559865	0.781816
Asb7	117589	6.06068	6.50478	-0.102384	0.574298	0.791608
Asb8	78541	101.708	98.8913	0.0396424	0.611463	0.814814
Ascc1	69090	32.2398	32.3356	-0.00432261	0.960599	0.985166
Ascc2	75452	24.7447	26.8504	-0.11766	0.470828	0.723243
Ascc3	77987	26.0215	23.6654	0.138225	0.28233	0.561543
Ascl1	17172	5.76467	5.4584	0.0733374	0.721145	0.878808
Asf1a	66403	12.3904	10.9144	0.183329	0.236329	0.511224
Asf1b	66929	1.38318	1.64429	-0.248013	0.510855	0.750837
Asgr1	11889	0.914989	2.36902	-1.34889	0.00221489	0.0257964
Ash1l	192195	104.836	97.1817	0.108546	0.138271	0.38054
Ash2l	23808	54.5089	54.2733	0.00483341	0.956716	0.983232
Asic1	11419	14.6954	14.6103	0.0113479	0.947524	0.980366
Asic2	11418	64.3482	67.1575	-0.0623672	0.469725	0.722243
Asic4	241118	11.1533	7.69872	0.536035	0.00948044	0.0716094
Asl	109900	55.3606	48.0685	0.204323	0.0249745	0.13487
Asna1	56495	79.4298	65.0538	0.288592	0.000134317	0.00330854
Asns	27053	298.102	277.567	0.102785	0.0990775	0.315936
Asnsd1	70396	13.4974	14.7319	-0.126392	0.457853	0.714473
Aspa	11484	32.3103	35.4098	-0.133795	0.213895	0.482482
Aspg	104816	2.38267	2.78285	-0.22085	0.60447	0.809981
Asph	65973	70.3167	73.3791	-0.0620645	0.39757	0.667627
Asphd1	233879	8.10193	6.1235	0.400113	0.0444706	0.195846
Asphd2	72898	122.709	129.755	-0.0808364	0.198222	0.464447
Aspscr1	68938	69.7787	72.5659	-0.0563577	0.555392	0.778234
Asrgl1	66514	136.222	117.558	0.212948	0.00291041	0.0311332
Ass1	11898	19.1933	16.6681	0.20342	0.115067	0.341995
Aste1	66595	4.89995	5.29059	-0.112913	0.593295	0.803255
Astn1	11899	137.047	149.993	-0.130119	0.11036	0.335114
Astn2	56079	2.39354	2.46103	-0.0494967	0.878775	0.953644
Asun	71177	18.6382	20.5168	-0.140581	0.320972	0.599979
Asxl1	228790	32.2922	28.969	0.157413	0.0992263	0.316215
Asxl2	75302	12.1567	10.8137	0.168229	0.325359	0.604675
Asxl3	211961	2.6404	1.97811	0.419302	0.270734	0.549649
Atad1	67979	63.126	60.9381	0.0500838	0.58491	0.797782
Atad2	70472	5.01097	6.60832	-0.403244	0.0637064	0.241414
Atad2b	320817	10.0449	10.6029	-0.0756831	0.650914	0.838637
Atad3a	108888	59.7171	64.6521	-0.114983	0.0975323	0.312807
Atad5	237877	3.29745	4.39306	-0.418308	0.113793	0.3396
Atat1	73242	66.5681	65.0756	0.0322598	0.653632	0.840245
Atcay	16467	153.809	147.406	0.0617693	0.304949	0.583748
Ate1	11907	165.002	160.348	0.0416816	0.482402	0.732097
Atf1	11908	6.19221	7.19129	-0.218497	0.31574	0.594849
Atf2	11909	52.5052	55.369	-0.0760975	0.443777	0.70488
Atf3	11910	2.20623	2.40151	-0.131686	0.698901	0.866698
Atf4	11911	66.2265	58.2831	0.184822	0.0334397	0.162945
Atf6	226641	35.2127	39.5523	-0.166787	0.0852728	0.288712
Atf6b	12915	66.4205	63.684	0.0613223	0.510047	0.750247
Atf7ip	54343	26.069	29.253	-0.1659	0.153859	0.404184
Atg10	66795	14.1809	15.2994	-0.112787	0.467755	0.721257
Atg12	67526	46.6492	43.7024	0.0940674	0.417192	0.68362
Atg13	51897	109.626	104.321	0.0717339	0.378352	0.651961
Atg14	100504663	39.3027	36.2673	0.116113	0.309018	0.588506
Atg16l1	77040	110.181	124.721	-0.17858	0.00774757	0.0622138
Atg16l2	73683	6.41194	6.56053	-0.0342431	0.872793	0.951519
Atg2a	329015	71.1983	71.754	-0.0105431	0.896268	0.960497
Atg2b	76559	54.5541	53.5738	0.0269871	0.797658	0.91648
Atg3	67841	83.0808	74.34	0.160574	0.0292805	0.149342
Atg4a	666468	4.31836	5.07768	-0.237035	0.288376	0.565941
Atg4b	66615	126.796	120.036	0.0791959	0.21108	0.479329
Atg4c	242557	14.0914	15.1604	-0.10731	0.470562	0.723076
Atg4d	235040	33.4293	34.6527	-0.0526683	0.592228	0.802758
Atg5	11793	44.7962	42.9861	0.0583158	0.525274	0.75896
Atg7	74244	1238.06	1561.94	-0.335273	2.8033e-15	2.99047e-12
Atg9a	245860	146.348	152.571	-0.0598356	0.409506	0.677051
Atg9b	213948	2.22735	1.95875	0.183773	0.556799	0.779653
Athl1	212974	8.76276	12.9405	-0.565923	0.00211366	0.024943
Atic	108147	28.9039	29.6629	-0.03755	0.70903	0.87233
Atl1	73991	164.575	160.376	0.0368831	0.610881	0.814273
Atl2	56298	43.2036	47.4707	-0.135751	0.139142	0.38143
Atl3	109168	3.97236	4.17834	-0.0707496	0.744318	0.890151
Atm	11920	11.7865	9.96667	0.242048	0.179039	0.438625
Atmin	234776	72.8502	74.2352	-0.0275292	0.750397	0.894098
Atn1	13498	32.2117	29.3067	0.137667	0.370397	0.645175
Atoh8	71093	4.70752	4.2161	0.164563	0.503568	0.746749
Atox1	11927	57.4405	52.73	0.12427	0.36375	0.637897
Atp10a	11982	1.75244	2.30787	-0.395908	0.271069	0.549946
Atp10b	319767	1.90025	1.75196	0.12118	0.846726	0.938415
Atp10d	231287	0.792989	0.833192	-0.0658258	0.899148	0.96155
Atp11a	50770	16.7084	22.2359	-0.412053	0.00264026	0.029339
Atp11b	76295	12.2251	14.028	-0.200122	0.298236	0.576438
Atp11c	320940	5.86455	7.63346	-0.38243	0.0559816	0.224878
Atp13a1	170759	60.0322	73.6237	-0.294356	0.00454947	0.0432495
Atp13a2	74772	208.725	209.569	-0.00518799	0.937141	0.976413
Atp13a3	224088	10.6413	10.8198	-0.0238271	0.920064	0.970293
Atp13a4	224079	4.83166	4.12312	0.232051	0.401438	0.670175
Atp13a5	268878	1.78949	2.8449	-0.673706	0.0762195	0.268403
Atp1a1	11928	154.055	155.788	-0.0161159	0.818291	0.925541
Atp1a2	98660	431.509	366.716	0.234802	2.02505e-06	0.000124815
Atp1a3	232975	3352.43	3265.9	0.0377509	0.385114	0.657405
Atp1b1	11931	939.981	778.516	0.271768	5.35279e-11	1.81055e-08
Atp1b2	11932	79.1479	74.2151	0.0930891	0.330051	0.609311
Atp1b3	11933	65.4729	68.5205	-0.0662644	0.38509	0.657405
Atp2a2	11938	409.448	460.443	-0.16933	0.0108742	0.0785846
Atp2a3	53313	1.40246	2.76344	-0.975308	0.093163	0.303497
Atp2b1	67972	592.279	563.057	0.0728637	0.168426	0.424525
Atp2b2	11941	514.642	494.66	0.0574208	0.251438	0.527925
Atp2b3	320707	35.8302	37.7057	-0.0735186	0.49392	0.740345
Atp2b4	381290	26.3515	23.0343	0.194129	0.0984614	0.314623
Atp2c1	235574	95.8028	115.185	-0.265857	0.00169541	0.0211027
Atp2c2	69047	0.836448	1.9711	-1.22721	0.00263131	0.0292865
Atp4a	11944	0.761604	1.03994	-0.440954	0.447398	0.707102
Atp5a1	11946	2543.05	2462.26	0.046541	0.281325	0.560628
Atp5b	11947	4458.74	3995.84	0.158123	0.000293389	0.00578766
Atp5c1	11949	406.959	390.235	0.0603596	0.202022	0.469209
Atp5d	66043	391.383	327.988	0.25515	0.00740635	0.0602832
Atp5e	67126	41.8244	40.5696	0.0450832	0.726685	0.881369
Atp5f1	11950	572.654	496.53	0.205585	1.80789e-05	0.000666802
Atp5g1	11951	269.511	240.993	0.161578	0.127875	0.363247
Atp5g2	67942	20.5166	17.9558	0.194042	0.158634	0.410972
Atp5g3	228033	240.861	216.026	0.157642	0.0543427	0.22131
Atp5h	71679	264.653	229.621	0.205369	0.0278268	0.144923
Atp5j	11957	214.651	208.745	0.0406702	0.545013	0.770542
Atp5j2	57423	112.638	99.0079	0.18665	0.111037	0.33614
Atp5k	11958	61.203	49.678	0.301801	0.0536777	0.219866
Atp5l	27425	3.9032	3.45367	0.17742	0.425278	0.68915
Atp5o	28080	250.163	209.097	0.259147	0.0041565	0.0405077
Atp5s	68055	19.8162	18.1126	0.129804	0.268031	0.546786
Atp5sl	66349	46.7574	40.3923	0.211514	0.0364208	0.17168
Atp6ap1	54411	420.013	412.33	0.0265348	0.553065	0.7763
Atp6ap1l	435376	1.00178	1.07148	-0.0819611	0.866953	0.949077
Atp6ap2	70495	323.664	314.959	0.0389304	0.490722	0.737695
Atp6v0a1	11975	563.101	621.86	-0.14303	0.00483412	0.0451445
Atp6v0a2	21871	33.1908	39.2442	-0.240469	0.0459756	0.199871
Atp6v0b	114143	193.722	180.431	0.10282	0.136184	0.377088
Atp6v0c	11984	412.427	352.056	0.228568	0.000464541	0.00828053
Atp6v0d1	11972	374.017	322.286	0.214707	0.000670847	0.0107553
Atp6v0e	11974	43.3723	56.5641	-0.382916	1.75305e-05	0.000655293
Atp6v0e2	76252	234.444	197.594	0.246646	8.57546e-06	0.000373976
Atp6v1a	11964	1516.27	1478.41	0.0364258	0.51381	0.75235
Atp6v1b2	11966	1728.98	1648.03	0.0691259	0.157984	0.409825
Atp6v1c1	66335	420.966	390.634	0.107548	0.0852324	0.288646
Atp6v1c2	68775	1.16685	1.35865	-0.220142	0.64119	0.832274
Atp6v1d	73834	291.359	238.825	0.286305	9.46028e-08	1.11182e-05
Atp6v1e1	11973	706.476	552.853	0.353783	1.101e-17	1.38806e-14
Atp6v1f	66144	211.621	186.694	0.181241	0.0933545	0.303764
Atp6v1g1	66290	108.526	92.371	0.232755	0.00590939	0.0518563
Atp6v1g2	66237	451.407	343.267	0.395182	6.86505e-15	6.34697e-12
Atp6v1h	108664	457.825	412.432	0.150296	0.00676	0.056748
Atp7a	11977	10.692	13.9018	-0.378045	0.00822679	0.064713
Atp7b	11979	1.17979	1.35764	-0.206169	0.710499	0.872658
Atp8a1	11980	140.085	160.793	-0.199253	0.00580812	0.0514244
Atp8a2	50769	22.6582	26.9799	-0.250781	0.105028	0.327164
Atp8b2	54667	35.7611	39.2031	-0.132009	0.249061	0.525401
Atp9a	11981	435.691	456.561	-0.0675861	0.160123	0.412902
Atp9b	50771	47.1839	53.4696	-0.18006	0.102357	0.322831
Atpaf1	230649	34.8461	31.1057	0.163244	0.0507307	0.212572
Atpaf2	246782	37.172	34.7232	0.0972454	0.297154	0.575147
Atpif1	11983	213.409	195.951	0.123598	0.189892	0.453724
Atr	245000	3.69886	5.78029	-0.638404	0.0209213	0.120816
Atraid	381629	57.2758	51.6443	0.149629	0.0808275	0.278835
Atrip	235610	34.6923	39.1171	-0.171506	0.0927855	0.302907
Atrn	11990	129.777	159.578	-0.297929	0.000374297	0.00700506
Atrnl1	226255	25.1481	29.0855	-0.208642	0.086452	0.291084
Atrx	22589	210.621	195.168	0.110078	0.0426527	0.190932
Atxn1	20238	19.1637	15.5562	0.30028	0.0130246	0.0887155
Atxn10	54138	786.172	736.987	0.0930365	0.0719596	0.259829
Atxn1l	52335	7.0458	7.40484	-0.0705909	0.71236	0.873941
Atxn2	20239	129.763	128.934	0.00974708	0.892392	0.958761
Atxn2l	233871	51.2948	46.2699	0.149418	0.132528	0.371068
Atxn3	110616	11.7351	10.9373	0.103902	0.571144	0.789492
Atxn7	246103	8.30975	8.78193	-0.0798467	0.718511	0.877372
Atxn7l1	380753	22.0805	18.6788	0.240614	0.0671852	0.248697
Atxn7l2	72522	12.9466	15.8836	-0.294133	0.0442278	0.195041
Atxn7l3	217218	69.7166	62.1321	0.166565	0.162975	0.416693
Atxn7l3b	382423	136.094	124.062	0.1339	0.121182	0.352293
AU019823	270156	10.2036	11.1845	-0.135765	0.354063	0.629749
AU022252	230696	23.393	26.3766	-0.173241	0.172764	0.429834
AU040320	100317	77.9936	82.0383	-0.0729956	0.388983	0.66087
AU041133	216177	5.37131	5.87406	-0.126526	0.553285	0.7763
Auh	11992	134.126	115.537	0.215811	0.00236581	0.0269973
Aup1	11993	42.6136	40.4175	0.0762363	0.391146	0.66269
Aurka	20878	4.30163	2.60646	0.725483	0.00634241	0.0545975
Aurkaip1	66077	94.4459	83.1908	0.183903	0.0628579	0.239452
Auts2	319974	80.5259	69.7871	0.207013	0.0057282	0.0510531
Aven	74268	7.73187	7.43389	0.0616158	0.727098	0.881369
Avl9	78937	30.4729	40.0219	-0.392766	0.00179808	0.0220281
Avpi1	69534	46.9253	37.6094	0.320601	0.0093235	0.0707708
AW047730	99870	3.33563	4.32408	-0.366313	0.145404	0.392183
AW112010	107350	1.13603	2.15631	-0.921689	0.0295359	0.150369
AW146154	101835	5.21403	4.57301	0.186707	0.481596	0.731556
AW209491	105351	37.4093	36.1294	0.048635	0.601151	0.808113
AW549877	106064	24.2608	30.626	-0.336582	0.00259792	0.029008
AW551984	244810	14.0054	25.8426	-0.883072	1.37116e-06	9.27576e-05
AW554918	225289	4.56254	4.8602	-0.0918524	0.709214	0.87233
Axin1	12005	43.4695	44.9875	-0.0484639	0.631416	0.825848
Axin2	12006	6.02389	5.82728	0.0494138	0.819147	0.926207
Axl	26362	35.0943	39.0276	-0.152684	0.229586	0.502192
Azi2	27215	39.4688	35.5923	0.149795	0.150253	0.398644
Azin1	54375	65.2017	65.1421	0.000858758	0.99326	0.996422
B020018G12Rik	545388	0.806087	0.962699	-0.246253	0.602969	0.809611
B130034C11Rik	414095	0.952922	0.975332	-0.0247956	0.950572	0.981227
B130046B21Rik	100049164	3.35767	3.55505	-0.0888463	0.72999	0.882299
B130055M24Rik	654803	2.36012	2.71732	-0.212263	0.435606	0.697896
B230118H07Rik	68170	23.5299	21.25	0.146471	0.189827	0.453649
B230216N24Rik	78603	1.2719	0.861458	0.551095	0.233636	0.50753
B230217C12Rik	68127	33.8542	31.076	0.122264	0.160696	0.413303
B230217O12Rik	320879	4.76864	4.78352	-0.00243015	0.99148	0.99579
B230219D22Rik	78521	66.0971	69.4476	-0.0704557	0.378627	0.652117
B230307C23Rik	245305	2.03041	1.36112	0.575965	0.076431	0.268817
B230312C02Rik	320485	1.2769	0.97861	0.396795	0.383426	0.656221
B230354K17Rik	320063	9.3035	8.80551	0.0790624	0.675005	0.853683
B230369F24Rik	320110	1.2468	1.27091	-0.020717	0.96112	0.985275
B2m	12010	115.562	128.293	-0.150775	0.0179895	0.109854
B330016D10Rik	320456	0.978295	1.2109	-0.307713	0.445302	0.705897
B3galnt1	26879	47.3226	43.9079	0.106141	0.322239	0.601536
B3galnt2	97884	9.31366	10.8869	-0.227511	0.198639	0.465169
B3galt1	26877	16.7521	19.1865	-0.196485	0.142561	0.38773
B3galt2	26878	22.1971	21.6128	0.0375847	0.745024	0.890843
B3galt4	54218	7.62131	7.24608	0.0699911	0.742987	0.88936
B3galt5	93961	35.983	40.6531	-0.17428	0.197065	0.463361
B3galt6	117592	26.6293	23.7359	0.166515	0.223571	0.494574
B3gat1	76898	26.4081	28.2541	-0.0976337	0.497721	0.742913
B3gat2	280645	2.74994	2.66758	0.0429366	0.877717	0.953433
B3gat3	72727	67.4729	62.1818	0.117782	0.201291	0.46806
B3gnt1	108902	189.315	196.256	-0.0519718	0.351486	0.627418
B3gnt2	53625	3.62232	3.93506	-0.119393	0.645799	0.835722
B3gnt9	97440	2.91707	3.24608	-0.147736	0.617415	0.817561
B3gntl1	210004	7.81706	8.3938	-0.100196	0.668383	0.850068
B4galnt1	14421	74.6708	72.128	0.0511978	0.53105	0.762396
B4galnt4	330671	38.6009	40.9093	-0.0843438	0.360001	0.634612
B4galt1	14595	3.98721	5.54856	-0.477523	0.0278096	0.144923
B4galt2	53418	81.0808	80.6366	0.00719343	0.914942	0.968564
B4galt3	57370	29.2649	29.3078	-0.00151192	0.99005	0.995073
B4galt4	56375	23.0406	25.674	-0.155785	0.111698	0.337065
B4galt5	56336	23.611	23.25	0.0215528	0.843546	0.936838
B4galt6	56386	26.7792	26.6679	0.00724566	0.947781	0.980443
B4galt7	218271	21.4931	22.8991	-0.0917269	0.486818	0.734704
B630005N14Rik	101148	26.395	27.2728	-0.0486152	0.700902	0.868052
B630019K06Rik	102941	41.3599	43.6875	-0.0787501	0.374794	0.648782
B930041F14Rik	230991	36.5609	39.3558	-0.106167	0.283181	0.562146
B930095G15Rik	320268	24.9328	19.1253	0.382666	0.000994858	0.0144166
B9d1	27078	20.5646	16.3704	0.33077	0.0516727	0.214743
B9d2	232987	46.3728	40.3958	0.198684	0.0247011	0.134178
Baalc	118452	5.00185	5.78419	-0.206501	0.319587	0.598803
Babam1	68251	75.6809	70.6048	0.0998641	0.211188	0.479339
Bace1	23821	82.9841	78.7503	0.0760075	0.284395	0.562864
Bace2	56175	2.26065	3.07269	-0.448472	0.19087	0.455356
Bach1	12013	5.26357	6.63836	-0.330269	0.115406	0.342561
Bach2	12014	13.9034	13.4753	0.0435209	0.801984	0.918863
Bad	12015	28.116	27.9835	0.00782237	0.951351	0.981239
Bag1	12017	69.3408	69.0343	0.00564566	0.948835	0.980732
Bag2	213539	18.9707	17.0739	0.14953	0.31492	0.594112
Bag3	29810	16.3478	17.6973	-0.112035	0.464163	0.718921
Bag4	67384	68.4474	65.9029	0.0548137	0.495714	0.74144
Bag5	70369	89.6339	88.1493	0.0239344	0.742363	0.889105
Bag6	224727	93.0933	89.5634	0.0554785	0.46722	0.720923
Bahcc1	268515	21.488	30.3327	-0.496517	3.9648e-05	0.00125821
Bahd1	228536	64.4614	58.715	0.135368	0.25818	0.535735
Bai1	107831	69.8781	65.5108	0.0931646	0.404031	0.672802
Bai2	230775	180.918	150.784	0.262994	0.000209478	0.00450817
Bai3	210933	61.6742	70.6108	-0.1949	0.0220824	0.124504
Baiap2	108100	489.945	402.926	0.282377	4.01732e-08	5.62749e-06
Baiap2l1	66898	3.37542	5.67097	-0.745607	0.0060739	0.0528106
Baiap2l2	207495	1.60615	1.25912	0.34465	0.419718	0.685347
Baiap3	545192	39.3259	82.8313	-1.07387	1.63993e-33	7.58087e-30
Bambi	68010	11.478	14.1679	-0.304723	0.0312182	0.155486
Banf1	23825	56.7648	50.0518	0.182426	0.0454096	0.198531
Bank1	242248	4.06176	4.52147	-0.152187	0.619239	0.8189
Banp	53325	41.7058	30.3529	0.457201	6.92805e-07	5.30819e-05
Bap1	104416	205.511	216.842	-0.0769553	0.189338	0.453184
Basp1	70350	596.201	496.682	0.263575	0.00660965	0.0561659
Batf	53314	1.15184	1.77731	-0.620097	0.140199	0.38324
Batf3	381319	1.60463	2.25974	-0.488835	0.111428	0.337029
Bax	12028	61.2307	50.4853	0.278893	0.00720468	0.0593317
Baz1a	217578	2.41748	2.77475	-0.195254	0.532175	0.763267
Baz1b	22385	113.245	100.223	0.176189	0.00771529	0.0620264
Baz2a	116848	40.9356	40.9356	0.000818372	0.994309	0.996753
Baz2b	407823	29.6967	34.284	-0.206689	0.0670228	0.248277
Bbc3	170770	23.0562	26.6959	-0.210116	0.0730482	0.261985
Bbip1	100503572	14.9226	14.9793	-0.00567483	0.963168	0.986032
Bbox1	170442	4.14122	3.84992	0.106471	0.635393	0.82816
Bbs1	52028	47.7874	54.6973	-0.193672	0.0672284	0.248752
Bbs10	71769	4.5459	4.48759	0.0155377	0.945463	0.9795
Bbs12	241950	3.69572	3.89891	-0.0791469	0.788946	0.911759
Bbs2	67378	19.4624	17.8391	0.125203	0.307488	0.586635
Bbs4	102774	112.522	105.036	0.098664	0.167009	0.422322
Bbs5	72569	20.2863	15.6948	0.368238	0.00420908	0.0408478
Bbs7	71492	23.8969	25.1468	-0.0742848	0.570585	0.789405
Bbs9	319845	20.5858	22.0148	-0.0972727	0.543921	0.76996
Bbx	70508	38.1911	32.7167	0.222062	0.0589958	0.231117
BC002059	213811	2.75914	3.30818	-0.265098	0.329585	0.609111
BC002163	170658	4.69845	5.0094	-0.0885887	0.709979	0.87233
BC003331	226499	30.9005	30.8461	0.00146024	0.990519	0.995328
BC003965	214489	28.8595	27.7441	0.0559108	0.603966	0.809981
BC004004	80748	33.162	36.7878	-0.150266	0.114632	0.340995
BC005537	79555	15.3684	13.5998	0.176435	0.172319	0.429191
BC005561	100042165	16.7365	14.1953	0.238965	0.0676717	0.249714
BC005624	227707	82.329	68.1379	0.273146	0.000116273	0.0029641
BC017158	233913	33.4039	33.6727	-0.01159	0.898732	0.961402
BC017643	217370	24.6284	23.4361	0.0731711	0.518391	0.75428
BC021891	234878	2.90749	2.89155	0.0147244	0.969354	0.987359
BC022687	217887	19.1746	20.2224	-0.0759735	0.502849	0.746265
BC022960	237246	1.65862	2.07989	-0.321208	0.367166	0.641786
BC023829	236848	25.7682	25.6566	0.00608261	0.959197	0.984469
BC024139	271278	1.43334	1.16009	0.310818	0.583683	0.796979
BC024978	414069	1.10509	0.801687	0.455536	0.33159	0.610364
BC026585	226527	16.3699	17.3084	-0.0819034	0.5156	0.75327
BC027231	212547	2.02823	1.80128	0.167077	0.644271	0.834399
BC028528	229600	3.41714	3.28055	0.0578227	0.809469	0.921576
BC029214	227622	29.3993	28.5178	0.0450361	0.687284	0.860843
BC029722	613262	33.6272	30.8086	0.126815	0.241573	0.517236
BC030336	233812	11.0108	10.6682	0.0419821	0.79136	0.912844
BC030500	234290	7.55436	8.51793	-0.17008	0.384272	0.656904
BC030867	217216	2.21715	1.81415	0.29275	0.545384	0.770889
BC031181	407819	57.7324	52.9202	0.126335	0.118598	0.3475
BC034090	207792	4.78153	4.42843	0.111039	0.644625	0.83478
BC035044	232406	9.23121	10.791	-0.222797	0.17996	0.439964
BC037032	414066	1.65086	2.12841	-0.360535	0.264533	0.543043
BC037034	231807	38.3787	34.5836	0.14956	0.275057	0.554674
BC048403	270802	3.03846	3.35666	-0.150675	0.604222	0.809981
BC048546	232400	4.92742	5.37367	-0.124111	0.604258	0.809981
BC049635	277773	3.76172	3.4639	0.119427	0.597349	0.805919
BC052040	399568	7.6794	7.60686	0.0143384	0.942862	0.978451
BC061194	381350	2.29344	1.11614	1.03273	0.0201705	0.117878
BC067074	408066	1.77285	3.70394	-1.05942	0.0163191	0.102986
BC068157	73072	11.5624	9.25781	0.322457	0.0357717	0.170143
BC068281	238037	8.01733	6.98569	0.201943	0.247278	0.52355
Bcam	57278	10.6572	15.1658	-0.50989	0.00219529	0.0257246
Bcan	12032	432.679	476.056	-0.137784	0.0138996	0.0925523
Bcap29	12033	28.5505	22.6681	0.332149	0.00241357	0.0274131
Bcap31	27061	55.7782	45.8793	0.280551	0.000969566	0.0141536
Bcar1	12927	96.7028	87.8197	0.138586	0.0510676	0.213508
Bcar3	29815	25.2228	30.9996	-0.296229	0.00659587	0.056152
Bcas1	76960	38.3071	35.0335	0.129362	0.206209	0.473982
Bcas2	68183	63.7945	56.4663	0.174833	0.0284008	0.146719
Bcas3	192197	161.563	179.887	-0.155176	0.011843	0.0831165
Bcat1	12035	219.155	189.338	0.211065	0.000650342	0.0105485
Bcat2	12036	28.4069	28.5437	-0.00662605	0.95903	0.984371
Bccip	66165	32.969	29.9076	0.139185	0.179066	0.438625
Bcdin3d	75284	5.11587	5.94099	-0.217688	0.242141	0.517813
Bche	12038	2.14882	2.60708	-0.272507	0.528387	0.761086
Bckdha	12039	135.683	129.907	0.0630645	0.370795	0.645598
Bckdhb	12040	51.0485	45.1572	0.176421	0.0805228	0.278285
Bckdk	12041	80.9968	94.1967	-0.217611	0.00386248	0.0382891
Bcl10	12042	15.3881	19.6073	-0.351237	0.0087858	0.0677275
Bcl11a	14025	85.9042	73.9948	0.21561	0.00145613	0.0188549
Bcl11b	58208	130.569	140.924	-0.110312	0.122994	0.355572
Bcl2	12043	7.84773	7.37233	0.0861462	0.708567	0.87233
Bcl2a1a	12044	1.3103	1.74689	-0.407399	0.22621	0.498399
Bcl2a1b	12045	4.04263	6.31746	-0.640954	0.00133049	0.0177245
Bcl2l1	12048	117.738	118.187	-0.00523905	0.929532	0.973548
Bcl2l11	12125	4.45318	5.84231	-0.391195	0.087441	0.293048
Bcl2l12	75736	1.08692	1.48521	-0.446261	0.19359	0.458427
Bcl2l13	94044	45.8186	46.1909	-0.0127378	0.881091	0.954122
Bcl2l2	12050	13.6189	8.64072	0.6575	3.76998e-06	0.000198791
Bcl6	12053	76.0148	79.7358	-0.0689652	0.41517	0.681955
Bcl7a	77045	29.4409	26.4237	0.156058	0.112644	0.33834
Bcl7b	12054	66.2621	63.2085	0.0690954	0.466129	0.720068
Bcl7c	12055	14.7015	14.6445	0.00665966	0.962653	0.986005
Bcl9	77578	11.8591	12.0447	-0.0206306	0.885183	0.956351
Bcl9l	80288	12.6271	12.3606	0.032288	0.842443	0.936287
Bclaf1	72567	136.226	134.104	0.0219344	0.730662	0.882881
Bco2	170752	7.7953	8.04902	-0.0415709	0.820825	0.927289
Bcor	71458	33.975	52.1152	-0.617534	1.20072e-07	1.38763e-05
Bcorl1	320376	11.7658	10.4591	0.168027	0.341506	0.618359
Bcr	110279	92.7207	78.2415	0.245884	0.000587231	0.00975296
Bcs1l	66821	34.0994	27.5559	0.306598	0.00508359	0.0469018
Bdh1	71911	104.706	89.508	0.226038	0.000326275	0.00629316
Bdh2	69772	4.30663	4.82351	-0.166823	0.480977	0.73154
Bdnf	12064	43.0309	35.0666	0.294986	0.00205188	0.0243209
Bdp1	544971	16.2909	14.1056	0.209584	0.0678069	0.249893
Bean1	65115	13.6394	11.1548	0.289401	0.109305	0.333361
Becn1	56208	103.818	107.153	-0.0458295	0.473874	0.725752
Begain	380785	141.272	140.704	0.00635766	0.937116	0.976413
Bend3	331623	2.61845	2.11814	0.312193	0.468159	0.72146
Bend4	666938	5.39174	6.09912	-0.179581	0.357287	0.632341
Bend5	67621	11.1736	11.4057	-0.0270014	0.87143	0.9512
Bend6	320705	44.1784	42.2695	0.0635214	0.467238	0.720923
Bend7	209645	1.04181	0.968593	0.0945846	0.837053	0.93437
Best1	24115	1.81327	1.56594	0.204783	0.611556	0.814818
Bet1	12068	14.3886	13.581	0.0816875	0.58574	0.798365
Bet1l	54399	52.9286	45.8914	0.206776	0.0622926	0.238047
Bex1	19716	36.3577	31.002	0.232491	0.0323933	0.159471
Bex2	12069	333.359	288.794	0.207458	0.000814829	0.0123768
Bex4	406217	8.07463	6.33947	0.350018	0.0623802	0.238185
Bfar	67118	32.2573	29.3939	0.134507	0.222021	0.492607
Bfsp1	12075	0.587163	1.29353	-1.13422	0.0634106	0.24068
Bfsp2	107993	11.7669	11.9297	-0.0193314	0.905139	0.964418
Bgn	12111	3.2576	4.26378	-0.385506	0.121204	0.352293
Bhlha9	320522	3.22562	3.52668	-0.127302	0.65237	0.839402
Bhlhb9	70237	79.6857	79.0601	0.0102963	0.913465	0.967756
Bhlhe22	59058	39.0105	37.7906	0.0456469	0.735751	0.88554
Bhlhe40	20893	128.219	108.542	0.239916	0.00369256	0.0370271
Bhlhe41	79362	12.3954	12.8196	-0.0447199	0.739678	0.887818
Bhmt	12116	0.894447	1.25583	-0.484935	0.279756	0.558786
Bicc1	83675	5.6591	6.96376	-0.304611	0.157153	0.408846
Bicd1	12121	37.1292	37.9212	-0.0299793	0.727482	0.881369
Bicd2	76895	74.2439	86.0925	-0.213735	0.00565817	0.0505915
Bid	12122	35.8229	34.539	0.0516532	0.629593	0.824631
Bin1	30948	375.778	351.186	0.0976285	0.0900449	0.297603
Bin2	668218	94.0026	121.027	-0.364942	5.7105e-09	1.08262e-06
Bin3	57784	18.4252	20.1452	-0.128349	0.332105	0.611151
Birc2	11797	36.5971	42.0332	-0.199645	0.135187	0.375673
Birc3	11796	3.58494	5.24727	-0.548932	0.129	0.365245
Birc6	12211	114.094	139.443	-0.289141	2.23512e-05	0.000784724
Bivm	246229	7.38921	8.39505	-0.180403	0.382095	0.655074
Blcap	53619	88.8212	84.4725	0.0718272	0.276413	0.555978
Blm	12144	3.78595	3.70617	0.0340607	0.897861	0.961212
Blmh	104184	119.166	111.989	0.0891675	0.185268	0.448002
Blnk	17060	25.5159	31.5783	-0.308607	0.00453439	0.0431592
Bloc1s1	14533	24.6223	20.5579	0.261474	0.0740687	0.26429
Bloc1s2	73689	20.2399	17.7983	0.183217	0.115976	0.343447
Bloc1s3	232946	9.97822	9.70696	0.0405544	0.789299	0.912018
Bloc1s4	117197	27.09	28.1209	-0.0525252	0.665575	0.848598
Bloc1s5	17828	19.3405	22.0775	-0.193431	0.0999438	0.317458
Bloc1s6	18457	27.9157	30.9758	-0.152872	0.129635	0.365996
Blvra	109778	37.4466	37.8361	-0.0137688	0.885816	0.956587
Blvrb	233016	28.8403	24.7133	0.223921	0.0710016	0.257627
Blzf1	66352	32.287	24.8406	0.376348	0.00231977	0.0266533
Bmf	171543	3.25328	4.32025	-0.40802	0.160848	0.413465
Bmi1	12151	23.2742	26.0554	-0.164359	0.207385	0.475649
Bmp1	12153	11.0227	12.102	-0.137309	0.344023	0.621132
Bmp2	12156	2.07086	2.93551	-0.504232	0.152862	0.402717
Bmp2k	140780	19.5747	22.4355	-0.195033	0.0855363	0.289169
Bmp3	110075	2.89885	2.57009	0.171982	0.532947	0.763752
Bmp4	12159	2.2537	2.61607	-0.221736	0.494959	0.740995
Bmp6	12161	5.81063	9.51693	-0.708719	0.000173433	0.00393002
Bmp7	12162	10.0533	17.0889	-0.764788	1.87494e-05	0.000684602
Bmper	73230	8.49424	10.6542	-0.327836	0.130231	0.367008
Bmpr1a	12166	10.4975	12.4618	-0.245135	0.112015	0.337065
Bmpr1b	12167	7.26412	4.68201	0.636394	0.00234579	0.026819
Bmpr2	12168	5.10995	4.69793	0.126472	0.629518	0.824631
Bms1	213895	27.5507	23.6201	0.223919	0.147207	0.394944
Bmyc	107771	42.7316	40.1418	0.0915638	0.370513	0.645188
Bnip1	224630	23.2464	20.5207	0.179349	0.147325	0.39499
Bnip2	12175	22.0539	25.2491	-0.197378	0.128433	0.364154
Bnip3	12176	121.665	101.587	0.259508	0.000614817	0.0100783
Bnip3l	12177	94.2726	89.2553	0.0793953	0.186459	0.449941
Boc	117606	11.7045	12.1283	-0.0519795	0.749842	0.893982
Bod1	69556	107.853	101.726	0.0838018	0.239738	0.515034
Bod1l	665775	62.7914	49.3718	0.347744	8.99167e-07	6.5977e-05
Bok	51800	115.491	116.26	-0.00926332	0.91586	0.968759
Bola1	69168	21.8525	19.917	0.135231	0.341467	0.618359
Bola2	66162	27.7047	20.869	0.409436	0.0202246	0.117984
Bola3	78653	14.1242	15.9971	-0.177649	0.22	0.490839
Bop1	12181	193.189	196.992	-0.0277787	0.617867	0.818003
Bora	77744	0.98649	1.27952	-0.381965	0.334318	0.612742
Bpgm	12183	60.9038	63.4476	-0.0581962	0.469151	0.721751
Bphl	68021	59.3657	56.9191	0.0590112	0.478837	0.729325
Bpnt1	23827	122.545	109.409	0.163469	0.0178804	0.109477
Bptf	207165	75.6681	62.0373	0.28598	0.000193299	0.00427488
Braf	109880	72.9714	71.3349	0.0318886	0.753354	0.894914
Brap	72399	86.8072	98.6851	-0.185024	0.0127951	0.0876258
Brat1	231841	69.5669	74.6732	-0.10198	0.283997	0.562568
Brca2	12190	3.78363	4.07734	-0.103262	0.712361	0.873941
Brcc3	210766	66.6059	62.0556	0.100944	0.243773	0.5201
Brd1	223770	72.5075	79.8287	-0.139057	0.118445	0.347446
Brd2	14312	114.281	109.731	0.0590776	0.347158	0.623545
Brd3	67382	61.6697	58.0175	0.0871335	0.231789	0.505164
Brd4	57261	110.111	89.0017	0.307623	1.24177e-05	0.000503532
Brd7	26992	27.5353	31.6114	-0.201771	0.0774747	0.271318
Brd8	78656	59.1521	61.473	-0.0558637	0.449491	0.708116
Brd9	105246	73.4525	59.9373	0.292386	0.000525692	0.00901149
Brdt	114642	1.47324	1.99425	-0.43927	0.150036	0.398371
Bre	107976	67.335	55.5015	0.279027	0.000157151	0.00366897
Brf1	72308	58.8874	63.2408	-0.103006	0.269837	0.548775
Brf2	66653	20.6931	18.0654	0.195603	0.121868	0.353348
Bri3	55950	2.77795	2.4662	0.172515	0.532218	0.763267
Bri3bp	76809	38.6174	32.9532	0.230173	0.0153785	0.0988728
Brinp1	56710	160.833	166.732	-0.0520847	0.490096	0.737324
Brinp2	240843	63.1995	66.8448	-0.0803674	0.458234	0.714473
Brinp3	215378	8.67373	8.55869	0.0180801	0.931882	0.974581
Brix1	67832	36.945	36.8324	0.00345068	0.967399	0.987188
Brk1	101314	140.008	137.256	0.0291962	0.640848	0.831986
Brms1	107392	38.6735	34.2111	0.176227	0.153925	0.404184
Brms1l	52592	74.4554	68.4343	0.120771	0.184043	0.446755
Brox	71678	67.9023	70.1101	-0.0461693	0.581317	0.796218
Brpf1	78783	68.2529	67.6584	0.0125455	0.87652	0.953021
Brpf3	268936	12.4152	12.5131	-0.00874601	0.953966	0.982365
Brsk1	381979	3.97328	2.82394	0.491595	0.0855513	0.289169
Brsk2	75770	185.912	180.384	0.0437901	0.631613	0.825863
Brwd1	93871	112.942	136.961	-0.278203	3.02728e-06	0.00017066
Brwd3	382236	4.27828	4.74629	-0.147522	0.532618	0.763485
Bscl2	14705	74.6279	68.5976	0.121916	0.124468	0.357807
Bsdc1	100383	42.7033	44.3399	-0.0528948	0.5222	0.756622
Bsg	12215	389.927	400.286	-0.0375903	0.522403	0.756783
Bsn	12217	201.412	152.977	0.397415	5.95715e-11	1.96699e-08
Bst2	69550	8.58076	10.3443	-0.268258	0.120563	0.35096
Btaf1	107182	33.8133	31.266	0.112315	0.322677	0.601702
Btbd1	83962	92.4955	97.5366	-0.0776967	0.301613	0.579573
Btbd10	68815	102.471	92.6121	0.145119	0.0539282	0.220506
Btbd11	74007	37.4379	40.7651	-0.122948	0.269294	0.548062
Btbd16	330660	0.960322	1.28811	-0.424589	0.354236	0.629959
Btbd17	72014	19.6113	19.355	0.018532	0.890054	0.957367
Btbd19	78611	5.73964	5.09028	0.167476	0.474091	0.726004
Btbd2	208198	185.061	172.617	0.100241	0.237849	0.512905
Btbd3	228662	165.313	175.554	-0.0864352	0.194411	0.459535
Btbd6	399566	72.0668	65.3444	0.141344	0.034613	0.166267
Btbd7	238386	6.01313	7.028	-0.223562	0.389084	0.66087
Btbd8	100503185	3.97953	4.51	-0.179666	0.521749	0.756443
Btbd9	224671	221.616	215.382	0.0412256	0.515839	0.75327
Btd	26363	17.3841	19.299	-0.14894	0.231928	0.505164
Btf3	218490	39.8201	37.4718	0.0871851	0.288973	0.566588
Btf3l4	70533	17.0177	16.6281	0.0331988	0.783049	0.908901
Btg1	12226	37.5563	39.1557	-0.0613189	0.552962	0.77627
Btg2	12227	64.4621	77.9553	-0.274746	0.000730965	0.0114413
Btg3	12228	4.05178	2.64684	0.610723	0.0267353	0.141236
Btk	12229	6.78145	9.35132	-0.459055	0.0423803	0.190314
Btrc	12234	191.257	191.293	-0.000341507	0.995596	0.997451
Bub1b	12236	2.8859	1.86857	0.63063	0.105344	0.327632
Bub3	12237	200.338	195.829	0.0329506	0.509504	0.750132
Bud13	215051	9.5002	9.11466	0.0578329	0.705943	0.871105
Bud31	231889	21.6642	18.036	0.266105	0.0151931	0.0980904
Bves	23828	1.44923	1.40656	0.0394506	0.928825	0.973411
Bysl	53414	73.0937	64.7377	0.175499	0.0559473	0.224878
Bzrap1	207777	51.8641	38.2731	0.436799	0.000230393	0.00485576
Bzw1	66882	150.575	161.254	-0.0990554	0.184643	0.447607
Bzw2	66912	44.5757	42.112	0.0817969	0.378263	0.651961
C030006K11Rik	223665	15.8427	15.477	0.0362747	0.814669	0.92355
C030014I23Rik	77381	4.51569	4.71269	-0.0594486	0.815011	0.923639
C030037D09Rik	193280	1.77718	1.51966	0.233882	0.525575	0.759039
C030039L03Rik	112415	10.6932	12.142	-0.186424	0.256152	0.534021
C130026L21Rik	330164	1.53989	1.71324	-0.147933	0.73028	0.882573
C130036L24Rik	319336	1.39574	0.999574	0.471561	0.310114	0.58905
C130071C03Rik	320203	9.43794	11.2899	-0.26014	0.0657516	0.245617
C130074G19Rik	226777	1.2568	2.07618	-0.723659	0.086904	0.292095
C1d	57316	37.3945	34.1529	0.128776	0.194676	0.459788
C1galt1	94192	1.38017	1.41491	-0.0433786	0.910454	0.966593
C1galt1c1	59048	21.1375	20.0958	0.0718068	0.550619	0.774676
C1qa	12259	217.923	228.954	-0.0709963	0.418792	0.68456
C1qb	12260	499.45	501.21	-0.00489237	0.948485	0.98066
C1qbp	12261	102.379	88.6239	0.208589	0.00270017	0.0298553
C1qc	12262	373.439	385.647	-0.04625	0.542001	0.76887
C1ql1	23829	9.58421	7.83992	0.292112	0.166438	0.421641
C1ql2	226359	81.3038	78.1424	0.0579993	0.483515	0.732368
C1ql3	227580	23.1808	18.6316	0.31538	0.0095876	0.0719875
C1qtnf1	56745	1.15578	1.30183	-0.169895	0.763645	0.899994
C1qtnf2	69183	1.05254	1.17079	-0.150475	0.755348	0.895832
C1qtnf4	67445	206.95	172.858	0.260098	0.00572278	0.0510377
C1ra	50909	2.78292	3.48835	-0.323633	0.313749	0.593112
C1rl	232371	1.27413	1.43114	-0.161084	0.706026	0.871105
C2	12263	1.33006	1.92325	-0.524866	0.156291	0.4077
C230004F18Rik	331424	3.63403	4.86983	-0.424456	0.0654825	0.24533
C230021G24Rik	321001	1.26816	1.18938	0.104687	0.779347	0.907782
C230052I12Rik	101831	6.57014	7.447	-0.175629	0.373631	0.647719
C2cd2	207781	7.71707	9.32622	-0.272423	0.194627	0.459788
C2cd2l	71764	101.29	107.108	-0.0794997	0.247791	0.524235
C2cd3	277939	28.5828	28.6433	-0.00247285	0.982938	0.992673
C2cd4a	244911	2.11844	2.84201	-0.420577	0.114173	0.340359
C2cd4b	75697	10.1234	8.0102	0.338294	0.0359457	0.170601
C2cd4c	237397	2.05838	1.05127	0.978667	0.0266483	0.14107
C2cd5	74741	30.5556	35.5037	-0.219134	0.102823	0.323637
C330006A16Rik	109299	27.8288	22.0421	0.335534	0.00206498	0.0244552
C330007P06Rik	77644	33.6191	33.5329	0.0036208	0.969171	0.987359
C330018D20Rik	77422	6.49954	7.36439	-0.181527	0.321913	0.601171
C330027C09Rik	224171	1.40731	2.00474	-0.517351	0.17225	0.429172
C3ar1	12267	7.15886	10.4445	-0.542213	0.00523411	0.0477858
C430014B12Rik	320829	1.16689	1.20041	-0.039602	0.918633	0.969876
C4b	12268	28.8756	38.1232	-0.400261	0.0026567	0.029451
C4bp	12269	1.52839	1.63216	-0.10021	0.800907	0.918008
C530005A16Rik	654318	2.45847	2.65763	-0.101375	0.760673	0.898629
C530008M17Rik	320827	28.7411	26.71	0.106071	0.386172	0.658307
C5ar1	12273	6.48501	6.90997	-0.0907579	0.678178	0.855386
C630043F03Rik	68285	1.7891	1.73693	0.0356958	0.912391	0.967107
C77080	97130	14.156	13.0873	0.11546	0.439911	0.701797
C77370	245555	65.81	73.8052	-0.166705	0.0342109	0.165079
C78339	97863	15.0282	13.733	0.12687	0.45919	0.714708
C87436	232196	23.9438	24.8671	-0.0562507	0.610079	0.813658
C8g	69379	1.77174	2.21124	-0.325195	0.335722	0.613816
C920006O11Rik	320295	1.23432	1.31322	-0.0821457	0.848996	0.939955
Caap1	67770	6.91921	7.55648	-0.130639	0.440461	0.702266
Cab39	12283	148.112	149.744	-0.0160438	0.800905	0.918008
Cab39l	69008	37.3435	51.8791	-0.47606	1.61323e-05	0.000612937
Cabin1	104248	100.196	107.057	-0.0954261	0.252391	0.529238
Cables1	63955	51.5443	60.0425	-0.221041	0.0102732	0.0759836
Cables2	252966	50.1017	59.6392	-0.250276	0.00177341	0.0217909
Cabp1	29867	60.8462	49.2447	0.30572	0.0107852	0.0782264
Cabp7	192650	359.897	351.471	0.0339143	0.513034	0.752058
Cabyr	71132	3.9325	4.4402	-0.175924	0.442717	0.704417
Cacfd1	381356	51.669	46.395	0.155436	0.104435	0.326341
Cachd1	320508	31.7597	36.2662	-0.190807	0.189046	0.452761
Cacna1a	12286	51.1883	45.5615	0.168794	0.0589703	0.231117
Cacna1b	12287	19.4849	16.7652	0.214429	0.110667	0.335587
Cacna1c	12288	10.2849	9.04844	0.184619	0.286224	0.564606
Cacna1d	12289	12.0571	10.5914	0.187347	0.220693	0.491642
Cacna1e	12290	38.5427	33.7845	0.188575	0.0458765	0.19972
Cacna1g	12291	13.489	11.6228	0.215659	0.160244	0.412981
Cacna1h	58226	43.7107	46.8064	-0.0977996	0.370441	0.645175
Cacna1i	239556	15.6474	9.56915	0.710708	7.17181e-05	0.00204227
Cacna2d1	12293	45.0593	47.262	-0.0682199	0.502482	0.746235
Cacna2d2	56808	9.99222	13.5161	-0.433689	0.0178438	0.109398
Cacna2d3	12294	63.933	65.9132	-0.0437535	0.616427	0.817344
Cacnb1	12295	140.652	136.475	0.0440659	0.540706	0.767975
Cacnb2	12296	45.0012	47.6928	-0.0839909	0.399658	0.669204
Cacnb3	12297	142.911	127.568	0.164139	0.012829	0.0877713
Cacnb4	12298	71.1386	66.9677	0.0860468	0.283968	0.562568
Cacng2	12300	15.458	10.7042	0.530237	0.000259658	0.00528772
Cacng3	54376	41.9865	37.5103	0.161622	0.0740922	0.26429
Cacng4	54377	9.15427	10.8028	-0.237814	0.186512	0.44997
Cacng5	140723	12.7942	21.0377	-0.717114	0.000684742	0.0108995
Cacng8	81905	1.46343	1.42304	0.0430318	0.903965	0.963932
Cactin	70312	49.5653	46.9408	0.0783285	0.362754	0.637353
Cacul1	78832	20.953	22.172	-0.0824496	0.508758	0.749623
Cacybp	12301	124.728	101.455	0.297462	2.05949e-05	0.000734215
Cad	69719	26.486	33.7736	-0.34738	0.00580182	0.0514119
Cadm1	54725	256.195	228.927	0.161853	0.00723962	0.0595134
Cadm2	239857	110.525	106.957	0.0466498	0.530573	0.76232
Cadm3	94332	17.6514	13.8633	0.347571	0.00948006	0.0716094
Cadm4	260299	30.2179	24.8089	0.284864	0.122231	0.354105
Cadps	27062	234.038	235.138	-0.00684929	0.908953	0.966003
Cadps2	320405	77.7448	94.291	-0.278691	0.00051738	0.00891307
Cage1	71213	0.672938	1.76164	-1.38765	0.00232447	0.0266632
Calb1	12307	223.244	181.837	0.295404	1.64904e-06	0.000106367
Calb2	12308	85.4442	90.3082	-0.0794886	0.220101	0.490971
Calca	12310	1.59828	1.01491	0.656871	0.0893818	0.296188
Calcoco1	67488	132.651	121.764	0.123178	0.194455	0.45956
Calcrl	54598	3.08447	3.90609	-0.34634	0.243507	0.519771
Cald1	109624	37.1456	38.056	-0.033314	0.772417	0.904566
Calhm2	72691	8.2428	10.6306	-0.365179	0.0589121	0.23105
Calm1	12313	2199.25	2017.66	0.124396	0.0250743	0.135245
Calm2	12314	2002.82	1643.86	0.284858	4.9037e-09	1.00007e-06
Calm3	12315	502.927	478.959	0.0704005	0.2798	0.558794
Calml4	75600	7.97811	10.8223	-0.438501	0.0115292	0.0817415
Caln1	140904	129.469	107.841	0.263919	5.11885e-06	0.000249958
Calr	12317	294.508	245.855	0.260431	4.1566e-05	0.00130121
Calr3	73316	1.55567	1.12795	0.466236	0.309571	0.588906
Calu	12321	56.7679	53.2013	0.0932046	0.457241	0.7144
Caly	68566	230.886	205.72	0.166959	0.0338238	0.163781
Camk1	52163	184.049	185.866	-0.0142471	0.796396	0.915961
Camk1d	227541	145.189	132.398	0.133043	0.15318	0.403104
Camk1g	215303	110.868	91.6581	0.274808	1.79809e-05	0.000664957
Camk2a	12322	1559.07	1444.06	0.110601	0.241087	0.516594
Camk2b	12323	2357.37	2492.43	-0.0803247	0.0429721	0.191928
Camk2d	108058	103.082	110.379	-0.0985762	0.223186	0.493959
Camk2g	12325	58.3957	49.7478	0.231034	0.00365269	0.0367602
Camk2n1	66259	50.6323	42.1548	0.265034	0.00697603	0.0579485
Camk2n2	73047	39.8213	28.6054	0.478232	0.000304319	0.00596047
Camk4	12326	111.891	94.7142	0.240435	0.00110938	0.015509
Camkk1	55984	370.802	398.944	-0.10559	0.0374515	0.175289
Camkk2	207565	150.486	151.124	-0.00581322	0.921245	0.970456
Camkmt	73582	12.0429	10.0907	0.253476	0.108506	0.33247
Camkv	235604	1721.92	1735.48	-0.0112676	0.79519	0.915693
Caml	12328	27.82	27.2377	0.0315228	0.758644	0.897816
Camsap1	227634	152.745	160.167	-0.0682044	0.365877	0.640493
Camsap2	67886	104.816	111.259	-0.0864958	0.213854	0.482482
Camsap3	69697	34.2648	38.7222	-0.176954	0.0885327	0.294405
Camta1	100072	567.8	597.912	-0.0744709	0.128457	0.364154
Camta2	216874	552.591	633.891	-0.197814	4.77306e-05	0.00146121
Cand1	71902	166.451	183.912	-0.143978	0.0541698	0.220949
Cand2	67088	14.3638	16.5053	-0.201105	0.231458	0.505013
Cant1	76025	24.1723	23.115	0.0633216	0.715619	0.875502
Canx	12330	220.531	231.186	-0.0684743	0.375576	0.649124
Cap1	12331	45.8982	45.629	0.00895816	0.930235	0.973843
Cap2	67252	244.494	228.675	0.0962177	0.104492	0.326447
Capg	12332	12.991	18.6027	-0.517031	0.00379077	0.0378893
Capn1	12333	20.8742	23.8635	-0.193344	0.259333	0.536962
Capn10	23830	47.0729	43.8115	0.104618	0.23432	0.508617
Capn15	50817	42.2404	39.6591	0.0913221	0.457331	0.714461
Capn2	12334	116.837	100.362	0.219473	0.000545562	0.00924921
Capn3	12335	19.4035	22.223	-0.197158	0.127053	0.362153
Capn5	12337	119.698	122.685	-0.0345813	0.657793	0.843327
Capn6	12338	1.61547	3.16478	-0.966105	0.0139851	0.0925752
Capn7	12339	57.6817	60.407	-0.067685	0.435183	0.697541
Capns1	12336	62.0519	47.1307	0.397102	0.000179803	0.00402178
Caprin1	53872	224.049	237.901	-0.0866943	0.26268	0.540883
Caprin2	232560	3.06933	2.79889	0.133208	0.72986	0.882299
Capsl	75568	4.72048	4.37647	0.109273	0.611643	0.814818
Capza1	12340	32.1405	35.3025	-0.135641	0.24464	0.521087
Capza2	12343	561.229	581.18	-0.0506254	0.50187	0.746067
Capzb	12345	622.571	543.712	0.19539	7.37933e-05	0.00209277
Car10	72605	28.5285	22.7203	0.326887	0.00495297	0.0459758
Car11	12348	46.2476	44.5067	0.0566237	0.533712	0.764156
Car12	76459	37.4909	53.8838	-0.523465	5.93357e-07	4.64897e-05
Car13	71934	0.569636	1.09187	-0.930458	0.0490142	0.20857
Car14	23831	23.5443	24.7182	-0.0708928	0.520438	0.755989
Car2	12349	416.198	405.947	0.0357892	0.452514	0.710135
Car4	12351	23.5886	21.4856	0.135089	0.302537	0.580944
Car5b	56078	1.96207	2.44685	-0.309361	0.275488	0.555038
Car7	12354	40.0244	42.0314	-0.0706454	0.437748	0.700114
Car8	12319	4.41169	4.06626	0.117111	0.652694	0.83955
Card10	105844	9.39824	12.8146	-0.447241	0.0112087	0.0800838
Card6	239319	3.37752	4.0632	-0.268981	0.379326	0.65257
Card9	332579	1.95237	2.81254	-0.524599	0.21978	0.490807
Carf	241066	3.06334	3.12387	-0.0256683	0.928745	0.973411
Carhsp1	52502	48.6916	49.7683	-0.0321058	0.689854	0.862794
Carkd	69225	114.655	101.64	0.17415	0.0223494	0.125635
Carm1	59035	91.4546	95.5078	-0.0627477	0.372368	0.647041
Carns1	107239	10.2122	13.6915	-0.423431	0.0197636	0.116581
Cars	27267	67.7574	67.6733	0.00112197	0.989505	0.994814
Cars2	71941	18.7031	17.1721	0.12562	0.326008	0.605231
Cartpt	27220	1.33497	2.33186	-0.803064	0.0397108	0.182173
Casc1	320662	0.870071	1.45691	-0.729741	0.194166	0.459191
Casc3	192160	59.8546	60.68	-0.0207407	0.792343	0.913136
Casc4	319996	21.9589	22.6553	-0.0442177	0.65932	0.844582
Casd1	213819	35.5623	45.519	-0.357268	0.000786671	0.0120954
Cask	12361	61.3615	73.6828	-0.26484	0.00903382	0.0692161
Caskin1	268932	134.692	106.93	0.333233	0.00105999	0.0150768
Caskin2	140721	28.5646	34.4404	-0.269842	0.0808765	0.278871
Casp1	12362	6.65971	6.38461	0.0603771	0.790529	0.912751
Casp2	12366	10.6881	11.1184	-0.0604267	0.795771	0.915906
Casp3	12367	3.80401	4.26291	-0.16083	0.503705	0.746749
Casp6	12368	6.94449	8.74776	-0.329844	0.0968977	0.31164
Casp7	12369	3.57693	3.37036	0.0792636	0.774966	0.905752
Casp8	12370	18.3287	22.2677	-0.281566	0.036085	0.170995
Casp8ap2	26885	20.5145	21.8009	-0.0894689	0.54856	0.773585
Casp9	12371	25.1004	26.9715	-0.102073	0.378725	0.652117
Cast	12380	7.90878	8.58443	-0.116649	0.579625	0.794899
Casz1	69743	3.96724	4.59965	-0.213054	0.389082	0.66087
Cat	12359	152.199	154.283	-0.0198632	0.772726	0.904612
Cav1	12389	3.50144	3.43716	0.0243365	0.931879	0.974581
Cav2	12390	15.9211	15.448	0.0419898	0.775871	0.906064
Cbfa2t2	12396	73.1698	75.6943	-0.0504012	0.514763	0.753014
Cbfa2t3	12398	41.2899	40.6679	0.0220032	0.840694	0.935844
Cbfb	12400	16.6582	17.8538	-0.102091	0.378035	0.651738
Cbl	12402	18.0298	19.3625	-0.104234	0.476507	0.727893
Cblb	208650	13.9442	14.3597	-0.0413386	0.83972	0.935361
Cbll1	104836	30.2423	32.3381	-0.0979196	0.363212	0.637426
Cbln1	12404	1.45053	1.01896	0.51284	0.212288	0.480866
Cbln2	12405	6.27592	5.44677	0.206535	0.273199	0.552453
Cbln4	228942	9.61474	7.07762	0.439017	0.0374233	0.175289
Cbr1	12408	214.904	180.965	0.248143	2.72162e-05	0.000929641
Cbr2	12409	2.52529	3.77853	-0.582915	0.0349138	0.167258
Cbr3	109857	25.8585	24.7958	0.0605551	0.606623	0.811636
Cbr4	234309	20.4523	16.4296	0.316346	0.00765325	0.0616919
Cbs	12411	47.1548	56.6772	-0.264456	0.00496182	0.0460271
Cbwd1	226043	6.53754	6.60259	-0.0116899	0.955861	0.982961
Cbx1	12412	17.767	14.5745	0.286667	0.0439661	0.194427
Cbx2	12416	8.86537	14.4411	-0.701538	1.88083e-05	0.000684602
Cbx3	12417	5.98376	4.24245	0.493939	0.0146137	0.0956453
Cbx4	12418	52.8151	46.8141	0.173885	0.0311228	0.155147
Cbx5	12419	67.5473	56.375	0.261855	0.00472731	0.0445067
Cbx6	494448	324.138	303.192	0.0964386	0.0556976	0.224344
Cbx7	52609	41.7918	41.4223	0.0120615	0.881352	0.954122
Cbx8	30951	15.1338	10.5446	0.521662	0.00152263	0.0194446
Cby1	73739	36.1349	32.4427	0.157193	0.197635	0.464057
Cc2d1a	212139	130.608	122.343	0.0942973	0.133338	0.372735
Cc2d1b	319965	23.0445	27.8981	-0.276014	0.0449145	0.197112
Cc2d2a	231214	16.2142	17.1	-0.0758762	0.623411	0.820487
Ccar1	67500	110.194	97.1475	0.181688	0.0117709	0.0828165
Ccar2	219158	224.956	253.981	-0.175142	0.0159744	0.101552
Ccbe1	320924	4.77148	4.92773	-0.0445628	0.861328	0.94643
Ccbl1	70266	27.7381	26.6991	0.0543629	0.629456	0.824631
Ccbl2	229905	10.5181	9.16041	0.197114	0.207248	0.475598
Ccdc101	75565	16.5414	16.6581	-0.00924433	0.950873	0.981227
Ccdc102a	234582	2.73349	4.09952	-0.573047	0.0612511	0.235757
Ccdc103	73293	3.67179	4.01227	-0.126215	0.641273	0.832304
Ccdc106	232821	35.994	33.3703	0.110286	0.263633	0.542281
Ccdc107	622404	21.7614	18.1456	0.261576	0.0511575	0.213624
Ccdc108	241116	3.09662	5.20451	-0.745913	0.014961	0.0970308
Ccdc109b	66815	5.32764	7.25293	-0.442475	0.0470338	0.203198
Ccdc112	240261	8.37062	7.00119	0.254368	0.111175	0.336413
Ccdc113	244608	3.72357	4.77845	-0.359102	0.135821	0.376799
Ccdc114	211535	5.19366	8.11273	-0.63915	0.00243739	0.0276158
Ccdc115	69668	39.1534	36.6285	0.095845	0.309879	0.589009
Ccdc116	76872	1.36923	0.776118	0.819071	0.124753	0.358267
Ccdc117	104479	24.3184	26.4551	-0.123199	0.353412	0.629054
Ccdc12	72654	51.2026	47.4363	0.111141	0.420623	0.685903
Ccdc120	54648	9.24072	7.7723	0.253616	0.150842	0.399442
[truncated: 11,870 more rows]

## Sheet:  S1 Plaque Counts
	Wildtype								Psen1^KI/KI
region name	1	2	3	4	5	6	mean	std	1	2	3	4	5	6	mean	std	p value	q value
'Paramedian lobule, granular layer'	1	0	0	5	4	10	3.33333	3.88158	31	46	48	46	26	28	37.5	10.1931	1.69387e-05	0.0202926
'Cortical amygdalar area, posterior part, medial zone, layer 1'	1906	345	333	1106	1106	164	826.667	668.708	2723	2913	4715	1769	2166	4607	3148.83	1239.84	0.00236912	1.09516
'Paraventricular nucleus of the thalamus'	16	11	12	22	22	26	18.1667	6.08002	32	213	246	44	227	237	166.5	100.209	0.00469616	1.09516
'Ansiform lobule'	6	0	0	2	2	1	1.83333	2.2286	15	55	122	29	49	68	56.3333	37.3077	0.00507963	1.09516
'midbrain tract of the trigeminal nerve'	426	7	1	102	102	2	106.667	163.751	644	393	629	202	427	967	543.667	264.427	0.00631418	1.09516
'Temporal association areas, layer 1'	0	0	1	0	0	0	0.166667	0.408248	16	0	22	7	7	16	11.3333	8.04156	0.00680489	1.09516
'accessory optic tract'	306	12	2	39	41	0	66.6667	118.591	616	470	488	108	183	704	428.167	236.351	0.00738249	1.09516
'Subiculum, dorsal part, stratum radiatum'	74	5	7	23	15	40	27.3333	26.1585	111	83	341	81	162	229	167.833	101.714	0.00833247	1.09516
'Midbrain'	61	0	2	18	3	5	14.8333	23.5067	171	1	108	83	227	147	122.833	77.9806	0.00874886	1.09516
'Piriform area'	1069	129	352	951	956	132	598.167	440.964	1320	2992	6146	1735	2061	4756	3168.33	1903.43	0.00914157	1.09516
'trochlear nerve'	815	70	22	207	206	16	222.667	302.545	1151	786	1737	324	608	1799	1067.5	605.553	0.0121047	1.31831
'genu of corpus callosum'	3	8	9	1	1	6	4.66667	3.50238	23	51	8	9	49	28	28	18.7403	0.0133912	1.33688
'Visceral area, layer 1'	143	56	9	108	106	2	70.6667	57.6322	46	442	556	67	459	576	357.667	239.169	0.0170278	1.39664
'Secondary motor area, layer 2/3'	0	0	1	1	1	0	0.5	0.547723	2	2	0	2	4	4	2.33333	1.50555	0.0186962	1.39664
'Field CA2, stratum radiatum'	9	1	0	1	1	0	2	3.4641	6	32	39	6	8	42	22.1667	17.3022	0.0188121	1.39664
'Declive (VI), Purkinje layer'	0	0	6	2	1	19	4.66667	7.36659	18	0	40	27	69	42	32.6667	23.5599	0.0195017	1.39664
'Taenia tecta, ventral part, layer 2'	634	126	268	777	779	133	452.833	312.271	543	2789	6245	911	2377	5030	2982.5	2257.54	0.0216024	1.39664
'Medial preoptic nucleus, lateral part'	280	35	77	230	211	29	143.667	109.522	521	1001	3122	309	1051	2747	1458.5	1183.48	0.0219417	1.39664
'Gracile nucleus'	52	3	0	48	48	1	25.3333	26.3489	77	491	480	90	335	1073	424.333	365.708	0.0236719	1.39664
'Anterior olfactory nucleus, external part'	3284	738	239	835	834	137	1011.17	1154.4	3504	3068	8920	1612	2246	5798	4191.33	2724.45	0.0250488	1.39664
'Dorsal auditory area, layer 1'	24	3	50	21	21	0	19.8333	17.9267	28	241	648	73	227	618	305.833	266.963	0.0256741	1.39664
'Medullary reticular nucleus'	95	58	36	221	220	42	112	86.5171	65	1253	973	122	1286	2338	1006.17	846.364	0.0276799	1.39664
'Hypothalamus'	10	0	0	1	1	0	2	3.94968	0	31	28	4	13	40	19.3333	16.0458	0.0279218	1.39664
'medial longitudinal fascicle'	263	127	27	97	89	14	102.833	89.5598	284	297	347	129	321	830	368	238.877	0.0290623	1.39664
'Pallidum, medial region'	85	1	0	41	40	0	27.8333	34.2311	177	257	358	53	238	872	325.833	285.788	0.0295638	1.39664
'Interstitial nucleus of the vestibular nerve'	2989	1103	1670	2918	2821	1187	2114.67	893.361	1983	6446	11938	2763	6515	14847	7415.33	5071.27	0.030311	1.39664
'Supplemental somatosensory area, layer 6b'	64	4	44	52	51	0	35.8333	27.0142	84	284	1113	104	292	835	452	422.839	0.0369391	1.63264
'Lobule IV, molecular layer'	14	0	2	36	36	0	14.6667	17.3282	2	136	387	11	160	330	171	159.652	0.0383125	1.63264
'Dentate gyrus lateral blade, granule cell layer'	77	0	3	25	24	0	21.5	29.5483	142	59	272	106	86	547	202	184.741	0.0397342	1.63264
'Posterior complex of the thalamus'	189	33	19	181	181	1	100.667	91.5329	146	255	626	56	426	741	375	271.352	0.0408841	1.63264
'Pontine reticular nucleus, ventral part'	43	4	0	14	14	0	12.5	16.245	48	192	288	36	183	715	243.667	249.752	0.0471737	1.73692
'Paraventricular hypothalamic nucleus'	30	0	4	22	22	0	13	13.1909	13	101	336	39	87	383	159.833	158.597	0.0473684	1.73692
'spinotectal pathway'	130	28	66	179	180	22	100.833	72.0567	105	461	1348	90	414	1066	580.667	516.422	0.047845	1.73692
'Cortical amygdalar area, posterior part, lateral zone'	935	382	287	576	575	199	492.333	264.638	530	1740	5520	707	1479	4493	2411.5	2086.2	0.0493839	1.74006
'Posterolateral visual area, layer 4'	0	0	0	0	0	0	0	0	3	0	0	1	6	2	2	2.28035	0.057224	1.9587
'Nucleus sagulum'	0	0	0	0	0	0	0	0	0	0	17	0	12	24	8.83333	10.4003	0.0641513	2.03527
'Accessory abducens nucleus'	4	0	1	29	29	1	10.6667	14.2642	7	170	725	11	236	1006	359.167	411.928	0.0651656	2.03527
'Bed nuclei of the stria terminalis, anterior division, anterolateral area'	71	20	3	6	6	1	17.8333	26.888	32	65	243	22	48	235	107.5	102.931	0.0658815	2.03527
'Primary motor area, Layer 6b'	2	0	10	7	7	14	6.66667	5.1251	30	10	187	31	40	69	61.1667	64.5644	0.0662567	2.03527
'Piriform-amygdalar area, polymorph layer'	29	11	0	3	3	0	7.66667	11.2012	94	100	637	8	50	568	242.833	281.42	0.0680434	2.0379
'Primary somatosensory area, layer 5'	4	0	5	4	1	0	2.33333	2.25093	1	14	158	5	72	237	81.1667	96.9648	0.074506	2.08121
'Retrosplenial area, dorsal part, layer 4'	4	3	0	1	1	3	2	1.54919	2	7	42	5	7	25	14.6667	15.6546	0.0768463	2.08121
'Taenia tecta, dorsal part, layers 1-4'	963	503	137	419	418	136	429.333	303.962	310	1078	2390	387	805	2485	1242.5	967.519	0.0779086	2.08121
'hypoglossal nerve'	2	1	0	0	0	11	2.33333	4.32049	19	14	11	2	103	46	32.5	37.6019	0.0794453	2.08121
'Piriform-amygdalar area, layers 1-3'	1191	124	38	589	573	212	454.5	428.036	2032	1029	940	928	1026	5398	1892.17	1768.73	0.0817349	2.08121
'Field CA2, pyramidal layer'	48	5	0	2	2	1	9.66667	18.8538	36	43	206	4	16	180	80.8333	88.3729	0.0825492	2.08121
'Nucleus raphï¿½ magnus'	1	0	0	8	0	0	1.5	3.20936	0	0	0	37	23	36	16	18.2099	0.0836909	2.08121
'Prelimbic area, layer 2/3'	32	31	0	1	1	0	10.8333	16.0177	33	26	51	4	28	110	42	36.5568	0.0848161	2.08121
'Median preoptic nucleus'	4	0	0	4	3	0	1.83333	2.04124	2	15	145	9	18	144	55.5	69.1571	0.0866218	2.08121
'Agranular insular area, ventral part, layer 2/3'	32	0	0	4	4	0	6.66667	12.5645	11	22	89	1	27	49	33.1667	31.802	0.0868618	2.08121
'Anterolateral visual area, layer 2/3'	56	0	0	10	10	0	12.6667	21.7868	9	45	386	8	85	335	144.667	170.32	0.0890778	2.09245
'Cortical amygdalar area, posterior part, lateral zone, layer 3'	0	0	0	0	0	0	0	0	0	0	0	4	2	7	2.16667	2.85774	0.0929498	2.12288
'Superior olivary complex, medial part'	523	145	8	341	1	204	203.667	201.809	1025	110	84	260	1394	1875	791.333	753.524	0.0947721	2.12288
'Field CA3, stratum radiatum'	1	0	0	0	0	0	0.166667	0.408248	4	11	86	1	6	106	35.6667	47.2723	0.0956891	2.12288
'Lobule V, granular layer'	0	0	0	0	0	0	0	0	0	1	40	0	23	86	25	33.9882	0.101767	2.21667
'Primary auditory area, layer 6b'	6	0	0	4	4	0	2.33333	2.65832	8	9	72	0	21	133	40.5	52.1872	0.10388	2.22229
'vomeronasal nerve'	772	244	281	575	194	232	383	235.131	369	727	707	489	1404	3016	1118.67	996.257	0.108831	2.28736
'Intergeniculate leaflet of the lateral geniculate complex'	15	0	0	2	1	0	3	5.93296	12	11	235	11	22	345	106	146.768	0.116618	2.3096
'Hemispheric regions'	2	5	0	2	2	0	1.83333	1.83485	0	0	1	0	1	1	0.5	0.547723	0.118894	2.3096
'Medial amygdalar nucleus, posteroventral part'	9	0	0	1	1	0	1.83333	3.54495	20	29	267	0	15	103	72.3333	101.952	0.121364	2.3096
'Parasubiculum, layer 2'	190	9	7	139	137	1	80.5	84.1897	113	191	541	157	152	1414	428	507.932	0.129285	2.3096
'Supramammillary nucleus'	638	40	80	253	202	30	207.167	229.455	267	393	696	133	419	1430	556.333	467.175	0.131362	2.3096
'Primary visual area, layer 2/3'	7	0	0	2	2	0	1.83333	2.71416	20	3	4	0	3	15	7.5	8.01873	0.13212	2.3096
'Primary auditory area, layer 4'	0	3	0	0	0	0	0.5	1.22474	0	11	1	0	2	11	4.16667	5.34478	0.132469	2.3096
'Nucleus of the lateral olfactory tract, pyramidal layer'	219	219	3	58	58	4	93.5	100.221	126	247	1299	58	176	583	414.833	470.318	0.132714	2.3096
'Anterior olfactory nucleus, medial part'	0	0	0	2	0	0	0.333333	0.816497	0	0	0	13	56	20	14.8333	21.8396	0.13519	2.3096
'Paramedian lobule, molecular layer'	0	0	0	1	1	0	0.333333	0.516398	0	0	97	1	4	119	36.8333	55.5821	0.13881	2.3096
'facial nerve'	8	0	0	3	3	0	2.33333	3.14113	3	5	221	1	5	214	74.8333	110.541	0.13938	2.3096
'Medial geniculate complex, medial part'	2103	2	8	223	222	6	427.333	827.773	591	586	3073	204	1067	3220	1456.83	1337.93	0.140052	2.3096
'Orbital area, layer 6a'	5	8	8	5	5	3	5.66667	1.96638	11	2	74	19	26	6	23	26.4575	0.140606	2.3096
'Paraventricular hypothalamic nucleus, parvicellular division, anterior parvicellular part'	2	0	0	4	1	0	1.16667	1.60208	0	0	66	0	6	67	23.1667	33.6477	0.140738	2.3096
'Visual areas, layer 6a'	0	0	0	0	0	0	0	0	0	2	2	0	0	0	0.666667	1.0328	0.144928	2.3096
'Nucleus of the solitary tract, gelatinous part'	0	0	0	0	0	0	0	0	0	1	0	0	0	1	0.333333	0.516398	0.144928	2.3096
'lateral olfactory tract, body'	0	0	0	0	0	0	0	0	0	1	0	0	1	0	0.333333	0.516398	0.144928	2.3096
'Paraventricular hypothalamic nucleus, magnocellular division, medial magnocellular part'	326	175	28	78	70	1	113	120.047	218	258	562	103	318	1973	572	703.035	0.146009	2.3096
'Lobule II, Purkinje layer'	0	0	0	0	0	0	0	0	0	0	30	0	2	16	8	12.4579	0.146802	2.3096
'cerebral nuclei related'	3	0	0	2	2	0	1.16667	1.32916	1	0	36	0	4	50	15.1667	22.0583	0.151749	2.3096
'Pontine reticular nucleus, caudal part'	94	39	15	42	37	2	38.1667	31.5558	51	71	640	22	71	293	191.333	240.402	0.152814	2.3096
'Posterior parietal association areas, layer 6a'	143	0	14	326	327	79	148.167	147.221	172	210	792	67	307	1618	527.667	591.104	0.157995	2.3096
'Retrosplenial area, dorsal part'	2	0	18	1	0	0	3.5	7.14843	4	0	319	16	27	122	81.3333	124.864	0.158395	2.3096
'Parafascicular nucleus'	1	0	0	0	0	0	0.166667	0.408248	2	0	0	2	7	0	1.83333	2.71416	0.167744	2.3096
'Accessory olfactory bulb, granular layer'	1	0	0	0	0	0	0.166667	0.408248	2	0	1	0	0	4	1.16667	1.60208	0.169257	2.3096
'Supragenual nucleus'	5	0	0	3	3	0	1.83333	2.13698	1	1	13	0	6	15	6	6.57267	0.170531	2.3096
'Anterolateral visual area, layer 6b'	0	0	0	1	1	0	0.333333	0.516398	0	18	256	0	19	67	60	99.106	0.171069	2.3096
'Field CA1'	47	54	4	18	18	1	23.6667	22.0424	39	79	662	12	50	196	173	247.989	0.172513	2.3096
'Nucleus of the solitary tract, central part'	1	0	0	0	0	1	0.333333	0.516398	20	2	0	3	8	81	19	31.2154	0.173752	2.3096
'Olfactory tubercle, layers 1-3'	0	0	0	0	0	0	0	0	0	0	1	0	0	2	0.5	0.83666	0.173948	2.3096
'Copula pyramidis, Purkinje layer'	0	0	0	0	0	0	0	0	0	1	0	2	0	0	0.5	0.83666	0.173948	2.3096
'Nucleus x'	0	0	0	0	0	0	0	0	2	0	0	0	1	0	0.5	0.83666	0.173948	2.3096
'fasciculus proprius'	0	0	0	0	0	0	0	0	0	1	0	0	0	2	0.5	0.83666	0.173948	2.3096
'Orbital area, medial part, layer 6a'	1	0	0	0	0	0	0.166667	0.408248	0	0	7	0	0	9	2.66667	4.17931	0.175437	2.3096
'Parabrachial nucleus, lateral division, ventral lateral part'	604	208	30	314	7	84	207.833	226.059	509	310	118	190	695	1906	621.333	664.038	0.179347	2.33542
'Nucleus accumbens'	806	438	127	715	697	708	581.833	254.844	2060	526	241	739	726	3380	1278.67	1205.49	0.196077	2.50824
'dorsal limb'	1	0	0	1	1	0	0.5	0.547723	0	0	33	0	0	17	8.33333	13.866	0.196849	2.50824
'Lateral visual area, layer 4'	187	0	0	7	8	0	33.6667	75.2082	89	82	61	30	56	279	99.5	90.3786	0.200206	2.50824
'Primary somatosensory area, nose, layer 1'	156	41	63	187	0	37	80.6667	73.8665	153	19	17	108	452	797	257.667	308.831	0.202065	2.50824
'Primary somatosensory area'	176	24	70	210	2	58	90	84.0476	121	59	56	120	415	838	268.167	309.402	0.203335	2.50824
'Nucleus of the solitary tract, medial part'	0	0	0	0	0	0	0	0	0	0	0	0	2	6	1.33333	2.42212	0.207276	2.50824
'dorsal acoustic stria'	0	0	0	0	0	0	0	0	0	1	0	0	0	3	0.666667	1.21106	0.207276	2.50824
'Posterior pretectal nucleus'	1	0	0	1	1	0	0.5	0.547723	54	0	0	0	5	13	12	21.1943	0.213486	2.55315
'Central medial nucleus of the thalamus'	15	0	9	94	94	32	40.6667	42.613	14	45	296	10	80	753	199.667	291.254	0.215248	2.55315
'Nucleus prepositus'	16	1	10	20	2	0	8.16667	8.4951	3	2	54	3	17	132	35.1667	51.4409	0.233355	2.71198
'Dorsal cochlear nucleus'	8	0	1	36	37	3	14.1667	17.5205	41	146	37	30	230	1892	396	737.148	0.233371	2.71198
'Subthalamic nucleus'	12	0	0	1	1	0	2.33333	4.76095	0	40	4	0	4	16	10.6667	15.5263	0.237343	2.71198
'Primary somatosensory area, barrel field, layer 2/3'	0	0	1	0	0	0	0.166667	0.408248	0	0	268	0	0	63	55.1667	107.269	0.237694	2.71198
'Paraventricular hypothalamic nucleus, descending division, medial parvicellular part, ventral zone'	47	43	32	105	102	59	64.6667	31.3092	32	14	122	182	135	122	101.167	64.6975	0.2419	2.73393
'posteromedial visual area, layer 5'	1	2	1	5	5	0	2.33333	2.16025	0	1	77	4	9	13	17.3333	29.6423	0.244617	2.73629
'Globus pallidus, external segment'	92	0	0	1	0	0	15.5	37.4793	18	7	167	2	9	149	58.6667	77.327	0.246677	2.73629
'Ventromedial hypothalamic nucleus, dorsomedial part'	0	0	0	0	0	0	0	0	1	0	0	0	2	16	3.16667	6.33772	0.249044	2.7372
'cranial nerves'	1	0	1	0	0	5	1.16667	1.94079	1	0	0	14	10	1	4.33333	6.08824	0.252689	2.74427
'Presubiculum, layer 1'	1	0	0	1	1	0	0.5	0.547723	0	0	1	0	0	0	0.166667	0.408248	0.259573	2.74427
'Nucleus of the lateral olfactory tract, layer 3'	0	0	0	0	0	0	0	0	0	1	0	0	1	13	2.5	5.1672	0.263372	2.74427
'Central amygdalar nucleus, lateral part'	0	14	0	2	1	0	2.83333	5.52871	0	0	0	0	1	0	0.166667	0.408248	0.265972	2.74427
'Subparaventricular zone'	111	9	18	33	32	17	36.6667	37.5801	92	8	212	33	75	36	76	73.2475	0.269009	2.74427
'Motor nucleus of trigeminal'	0	0	0	0	0	0	0	0	0	0	54	0	0	8	10.3333	21.6302	0.269058	2.74427
'trapezoid body'	3	0	0	0	0	0	0.5	1.22474	1	1	3	0	0	15	3.33333	5.81951	0.270279	2.74427
'Ectorhinal area'	0	0	1	1	0	0	0.333333	0.516398	0	0	1	2	4	39	7.66667	15.4229	0.271429	2.74427
'Posterior parietal association areas, layer 2/3'	2	0	0	0	0	0	0.333333	0.816497	0	2	6	1	0	0	1.5	2.34521	0.276591	2.74427
'Nucleus incertus'	0	0	0	0	0	0	0	0	0	0	2	0	0	16	3	6.41872	0.278933	2.74427
'Piriform-amygdalar area'	0	0	3	0	0	0	0.5	1.22474	0	1	2	1	7	0	1.83333	2.63944	0.287907	2.74427
'Nodulus (X), Purkinje layer'	0	0	0	1	1	20	3.66667	8.01665	0	0	0	0	0	0	0	0	0.288749	2.74427
'Dorsal peduncular area, layer 5'	0	0	0	0	0	0	0	0	0	0	25	0	0	2	4.5	10.0747	0.299566	2.74427
'Temporal association areas, layer 6a'	26	18	15	4	0	10	12.1667	9.51665	15	3	0	0	20	1	6.5	8.73499	0.307828	2.74427
'Culmen'	0	0	0	0	0	0	0	0	1	0	0	0	1	34	6	13.7259	0.309446	2.74427
'Cerebellar cortex'	3	0	2	32	31	9	12.8333	14.7705	0	16	0	3	68	398	80.8333	157.537	0.317253	2.74427
'Paramedian lobule'	2	36	0	0	0	0	6.33333	14.5556	2	0	0	0	0	0	0.333333	0.816497	0.337166	2.74427
'Posterolateral visual area, layer 1'	3	0	0	0	0	0	0.5	1.22474	0	0	0	0	0	0	0	0	0.340893	2.74427
'Cortical amygdalar area, anterior part, layer 2'	0	0	0	0	0	0	0	0	0	0	0	0	0	6	1	2.44949	0.340893	2.74427
'Field CA3, stratum lucidum'	0	0	0	0	0	0	0	0	0	0	0	0	0	6	1	2.44949	0.340893	2.74427
'Entorhinal area, medial part, dorsal zone, layer 5'	0	0	0	3	0	0	0.5	1.22474	0	0	0	0	0	0	0	0	0.340893	2.74427
'Intercalated amygdalar nucleus'	0	0	0	0	0	0	0	0	0	0	0	0	0	3	0.5	1.22474	0.340893	2.74427
'Dorsal column nuclei'	0	0	0	0	0	0	0	0	3	0	0	0	0	0	0.5	1.22474	0.340893	2.74427
'Isocortex'	0	0	0	0	0	0	0	0	0	0	0	0	0	1	0.166667	0.408248	0.340893	2.74427
'Primary somatosensory area, nose, layer 4'	0	0	0	0	0	0	0	0	1	0	0	0	0	0	0.166667	0.408248	0.340893	2.74427
'Auditory areas'	0	0	0	0	0	0	0	0	0	0	0	1	0	0	0.166667	0.408248	0.340893	2.74427
'Visual areas'	0	0	0	0	0	0	0	0	0	0	0	0	0	1	0.166667	0.408248	0.340893	2.74427
'Visual areas, layer 4'	0	0	0	0	0	0	0	0	0	0	0	0	0	1	0.166667	0.408248	0.340893	2.74427
'Anterolateral visual area, layer 6a'	0	0	0	0	0	0	0	0	0	0	0	0	1	0	0.166667	0.408248	0.340893	2.74427
'Retrosplenial area, lateral agranular part, layer 5'	0	0	0	0	0	0	0	0	0	0	0	0	0	1	0.166667	0.408248	0.340893	2.74427
'Retrosplenial area, lateral agranular part, layer 6a'	0	0	0	1	0	0	0.166667	0.408248	0	0	0	0	0	0	0	0	0.340893	2.74427
'Retrosplenial area, ventral part, layer 2/3'	0	0	0	2	0	0	0.333333	0.816497	0	0	0	0	0	0	0	0	0.340893	2.74427
'Main olfactory bulb, mitral layer'	1	0	0	0	0	0	0.166667	0.408248	0	0	0	0	0	0	0	0	0.340893	2.74427
'Dentate gyrus medial blade, molecular layer'	0	0	0	0	0	0	0	0	0	0	0	0	0	4	0.666667	1.63299	0.340893	2.74427
'Layer 6b, isocortex'	0	0	0	0	0	0	0	0	0	0	0	0	2	0	0.333333	0.816497	0.340893	2.74427
'Bed nucleus of the anterior commissure'	0	0	0	0	0	0	0	0	0	0	0	0	0	1	0.166667	0.408248	0.340893	2.74427
'Superior colliculus, motor related, intermediate gray layer, sublayer a'	0	0	0	0	0	0	0	0	0	0	0	0	1	0	0.166667	0.408248	0.340893	2.74427
'Trochlear nucleus'	0	0	0	0	0	0	0	0	2	0	0	0	0	0	0.333333	0.816497	0.340893	2.74427
'dorsolateral fascicle'	0	0	0	0	0	0	0	0	0	0	0	0	1	0	0.166667	0.408248	0.340893	2.74427
'Paraventricular hypothalamic nucleus, descending division'	1	0	2	14	13	2	5.33333	6.37704	0	6	19	3	2	68	16.3333	26.2043	0.341316	2.74427
'Infralimbic area, layer 5'	0	0	0	14	0	0	2.33333	5.71548	5	0	0	6	96	0	17.8333	38.3897	0.351042	2.80365
'corticospinal tract, crossed'	51	36	28	148	136	140	89.8333	57.0278	27	105	132	167	268	74	128.833	83.4012	0.366678	2.90914
'Postpiriform transition area, layers 3'	0	0	6	0	0	0	1	2.44949	0	0	80	0	1	0	13.5	32.5807	0.37077	2.92226
'Lobule III, granular layer'	0	23	1	0	0	0	4	9.31665	0	2	0	0	2	0	0.666667	1.0328	0.404154	3.12784
'Cerebellar nuclei'	0	0	0	7	7	10	4	4.51664	0	2	8	2	2	67	13.5	26.3496	0.404472	3.12784
'Primary auditory area'	7	9	45	11	11	18	16.8333	14.2887	0	5	131	0	73	11	36.6667	53.9802	0.404688	3.12784
'Primary somatosensory area, lower limb, layer 4'	10	0	0	2	0	0	2	4	0	6	7	1	1	8	3.83333	3.54495	0.420426	3.22238
'Spinal nucleus of the trigeminal, oral part'	2	110	74	8	8	46	41.3333	43.7569	9	155	0	79	195	5	73.8333	84.4853	0.422298	3.22238
'Tuberomammillary nucleus'	38	3	4	41	7	19	18.6667	17.1425	9	0	0	95	91	14	34.8333	45.3935	0.433443	3.28648
'Taenia tecta, ventral part'	18	0	0	0	0	0	3	7.34847	2	0	60	0	0	4	11	24.0583	0.454024	3.42089
'Agranular insular area, posterior part, layer 1'	19	0	0	2	3	0	4	7.45654	0	2	35	0	5	9	8.5	13.4276	0.489387	3.66096
'Nucleus raphï¿½ pontis'	0	0	0	3	3	0	1	1.54919	0	0	0	0	1	18	3.16667	7.27782	0.491999	3.66096
'genu of the facial nerve'	444	0	0	0	0	0	74	181.262	80	24	1	3	20	28	26	28.6845	0.536138	3.96477
'Midline group of the dorsal thalamus'	1	0	0	0	0	0	0.166667	0.408248	0	0	0	0	0	3	0.5	1.22474	0.54128	3.97824
'Lateral visual area, layer 6a'	0	0	0	3	3	0	1	1.54919	0	0	0	0	0	3	0.5	1.22474	0.549014	3.98618
'Parabrachial nucleus, lateral division'	0	1	0	0	0	0	0.166667	0.408248	0	1	0	0	1	0	0.333333	0.516398	0.549014	3.98618
'inferior colliculus commissure'	2	0	0	0	0	0	0.333333	0.816497	1	0	0	0	3	0	0.666667	1.21106	0.588449	4.24676
'Posterodorsal preoptic nucleus'	0	0	0	1	0	9	1.66667	3.61478	0	0	0	0	16	3	3.16667	6.40052	0.627998	4.50504
'Primary somatosensory area, mouth, layer 6a'	874	8	5	304	296	0	247.833	339.255	64	60	629	61	61	141	169.333	227.428	0.647894	4.6201
'Primary somatosensory area, upper limb, layer 4'	24	0	1	2	2	0	4.83333	9.43221	0	0	0	16	0	0	2.66667	6.53197	0.653569	4.63299
'Prelimbic area'	13	48	0	0	0	0	10.1667	19.2501	4	2	4	5	8	19	7	6.19677	0.709333	4.97046
'Ectorhinal area/Layer 5'	40	249	50	152	71	105	111.167	78.8959	47	55	5	355	284	76	137	144.984	0.709473	4.97046
'Medial group of the dorsal thalamus'	1	0	0	0	0	7	1.33333	2.80476	0	0	0	0	5	0	0.833333	2.04124	0.73137	5.09408
'Posterior parietal association areas, layer 5'	54	175	9	0	0	5	40.5	69.0007	60	73	2	0	144	34	52.1667	53.8458	0.75077	5.19898
'Anterodorsal nucleus'	5	0	0	0	0	0	0.833333	2.04124	0	0	1	0	0	6	1.16667	2.40139	0.800841	5.51383
'Subiculum, dorsal part, molecular layer'	7	77	52	1	1	0	23	33.1964	2	22	5	7	64	65	27.5	29.4805	0.808945	5.53781
'Cerebral cortex'	9	6	0	0	0	0	2.5	3.98748	0	0	0	0	4	8	2	3.34664	0.818749	5.57308
'Primary motor area, Layer 5'	1	3	4	31	31	12	13.6667	13.938	12	1	4	12	17	27	12.1667	9.32559	0.830983	5.62439
'internal capsule'	38	34	11	151	151	109	82.3333	62.5001	34	48	20	62	91	296	91.8333	102.957	0.850666	5.72527
'Primary somatosensory area, trunk, layer 6b'	0	0	1	0	0	0	0.166667	0.408248	0	0	0	0	0	1	0.166667	0.408248	1	6.65556
'Agranular insular area, ventral part, layer 5'	0	0	0	0	0	1	0.166667	0.408248	1	0	0	0	0	0	0.166667	0.408248	1	6.65556

## Sheet: S1 Plaque Intensities
	Wildtype								Psen1^KI/KI
region name	1	2	3	4	5	6	mean	std	1	2	3	4	5	6	mean	std	p value	q value
'Paramedian lobule, granular layer'	1	0	0	5	4	10	3.33333	3.88158	31	46	48	46	26	28	37.5	10.1931	3.31402e-05	0.039702
'Ansiform lobule'	6	0	0	2	2	1	1.83333	2.2286	15	55	122	29	49	68	56.3333	37.3077	0.000165595	0.0991913
'Subiculum, dorsal part, stratum radiatum'	74	5	7	23	15	40	27.3333	26.1585	111	83	341	81	162	229	167.833	101.714	0.00139258	0.556103
'Paraventricular nucleus of the thalamus'	16	11	12	22	22	26	18.1667	6.08002	32	213	246	44	227	237	166.5	100.209	0.0126917	2.79364
'Supplemental somatosensory area, layer 6b'	64	4	44	52	51	0	35.8333	27.0142	84	284	1113	104	292	835	452	422.839	0.0139335	2.79364
'Dorsal auditory area, layer 1'	24	3	50	21	21	0	19.8333	17.9267	28	241	648	73	227	618	305.833	266.963	0.0160602	2.79364
'Secondary motor area, layer 2/3'	0	0	1	1	1	0	0.5	0.547723	2	2	0	2	4	4	2.33333	1.50555	0.0174945	2.79364
'Primary motor area, Layer 6b'	2	0	10	7	7	14	6.66667	5.1251	30	10	187	31	40	69	61.1667	64.5644	0.0186553	2.79364
'Temporal association areas, layer 1'	0	0	1	0	0	0	0.166667	0.408248	16	0	22	7	7	16	11.3333	8.04156	0.0325686	3.08767
'Piriform area'	1069	129	352	951	956	132	598.167	440.964	1320	2992	6146	1735	2061	4756	3168.33	1903.43	0.0427706	3.08767
'Retrosplenial area, dorsal part, layer 4'	4	3	0	1	1	3	2	1.54919	2	7	42	5	7	25	14.6667	15.6546	0.045845	3.08767
'Midbrain'	61	0	2	18	3	5	14.8333	23.5067	171	1	108	83	227	147	122.833	77.9806	0.0469632	3.08767
'midbrain tract of the trigeminal nerve'	426	7	1	102	102	2	106.667	163.751	644	393	629	202	427	967	543.667	264.427	0.0482041	3.08767
'Orbital area, layer 6a'	5	8	8	5	5	3	5.66667	1.96638	11	2	74	19	26	6	23	26.4575	0.0538226	3.08767
'Declive (VI), Purkinje layer'	0	0	6	2	1	19	4.66667	7.36659	18	0	40	27	69	42	32.6667	23.5599	0.0583074	3.08767
'accessory optic tract'	306	12	2	39	41	0	66.6667	118.591	616	470	488	108	183	704	428.167	236.351	0.0663332	3.08767
'Taenia tecta, ventral part, layer 2'	634	126	268	777	779	133	452.833	312.271	543	2789	6245	911	2377	5030	2982.5	2257.54	0.0665227	3.08767
'Medial preoptic nucleus, lateral part'	280	35	77	230	211	29	143.667	109.522	521	1001	3122	309	1051	2747	1458.5	1183.48	0.0684486	3.08767
'trochlear nerve'	815	70	22	207	206	16	222.667	302.545	1151	786	1737	324	608	1799	1067.5	605.553	0.0695452	3.08767
'Nucleus sagulum'	0	0	0	0	0	0	0	0	0	0	17	0	12	24	8.83333	10.4003	0.0713733	3.08767
'Anterior olfactory nucleus, external part'	3284	738	239	835	834	137	1011.17	1154.4	3504	3068	8920	1612	2246	5798	4191.33	2724.45	0.0722413	3.08767
'Field CA2, stratum radiatum'	9	1	0	1	1	0	2	3.4641	6	32	39	6	8	42	22.1667	17.3022	0.078205	3.08767
'Cortical amygdalar area, posterior part, medial zone, layer 1'	1906	345	333	1106	1106	164	826.667	668.708	2723	2913	4715	1769	2166	4607	3148.83	1239.84	0.0784527	3.08767
'Lobule IV, molecular layer'	14	0	2	36	36	0	14.6667	17.3282	2	136	387	11	160	330	171	159.652	0.0821171	3.08767
'Lobule V, granular layer'	0	0	0	0	0	0	0	0	0	1	40	0	23	86	25	33.9882	0.0834038	3.08767
'Paraventricular hypothalamic nucleus'	30	0	4	22	22	0	13	13.1909	13	101	336	39	87	383	159.833	158.597	0.0847383	3.08767
'Accessory olfactory bulb, granular layer'	1	0	0	0	0	0	0.166667	0.408248	2	0	1	0	0	4	1.16667	1.60208	0.0875979	3.08767
'Primary somatosensory area, layer 5'	4	0	5	4	1	0	2.33333	2.25093	1	14	158	5	72	237	81.1667	96.9648	0.0898112	3.08767
'genu of corpus callosum'	3	8	9	1	1	6	4.66667	3.50238	23	51	8	9	49	28	28	18.7403	0.0936535	3.08767
'Cortical amygdalar area, posterior part, lateral zone'	935	382	287	576	575	199	492.333	264.638	530	1740	5520	707	1479	4493	2411.5	2086.2	0.0945177	3.08767
'Interstitial nucleus of the vestibular nerve'	2989	1103	1670	2918	2821	1187	2114.67	893.361	1983	6446	11938	2763	6515	14847	7415.33	5071.27	0.104731	3.08767
'Medullary reticular nucleus'	95	58	36	221	220	42	112	86.5171	65	1253	973	122	1286	2338	1006.17	846.364	0.106648	3.08767
'Superior olivary complex, medial part'	523	145	8	341	1	204	203.667	201.809	1025	110	84	260	1394	1875	791.333	753.524	0.10679	3.08767
'Gracile nucleus'	52	3	0	48	48	1	25.3333	26.3489	77	491	480	90	335	1073	424.333	365.708	0.107839	3.08767
'Dentate gyrus lateral blade, granule cell layer'	77	0	3	25	24	0	21.5	29.5483	142	59	272	106	86	547	202	184.741	0.109202	3.08767
'Piriform-amygdalar area, polymorph layer'	29	11	0	3	3	0	7.66667	11.2012	94	100	637	8	50	568	242.833	281.42	0.109564	3.08767
'Pallidum, medial region'	85	1	0	41	40	0	27.8333	34.2311	177	257	358	53	238	872	325.833	285.788	0.109569	3.08767
'Median preoptic nucleus'	4	0	0	4	3	0	1.83333	2.04124	2	15	145	9	18	144	55.5	69.1571	0.110795	3.08767
'Accessory abducens nucleus'	4	0	1	29	29	1	10.6667	14.2642	7	170	725	11	236	1006	359.167	411.928	0.11461	3.08767
'Anterolateral visual area, layer 2/3'	56	0	0	10	10	0	12.6667	21.7868	9	45	386	8	85	335	144.667	170.32	0.115017	3.08767
'spinotectal pathway'	130	28	66	179	180	22	100.833	72.0567	105	461	1348	90	414	1066	580.667	516.422	0.117604	3.08767
'Field CA3, stratum radiatum'	1	0	0	0	0	0	0.166667	0.408248	4	11	86	1	6	106	35.6667	47.2723	0.119993	3.08767
'Pontine reticular nucleus, ventral part'	43	4	0	14	14	0	12.5	16.245	48	192	288	36	183	715	243.667	249.752	0.123205	3.08767
'Presubiculum, layer 1'	1	0	0	1	1	0	0.5	0.547723	0	0	1	0	0	0	0.166667	0.408248	0.123701	3.08767
'Cortical amygdalar area, posterior part, lateral zone, layer 3'	0	0	0	0	0	0	0	0	0	0	0	4	2	7	2.16667	2.85774	0.130398	3.08767
'Nucleus of the solitary tract, central part'	1	0	0	0	0	1	0.333333	0.516398	20	2	0	3	8	81	19	31.2154	0.131104	3.08767
'Medial amygdalar nucleus, posteroventral part'	9	0	0	1	1	0	1.83333	3.54495	20	29	267	0	15	103	72.3333	101.952	0.14334	3.08767
'Field CA2, pyramidal layer'	48	5	0	2	2	1	9.66667	18.8538	36	43	206	4	16	180	80.8333	88.3729	0.145494	3.08767
'fasciculus proprius'	0	0	0	0	0	0	0	0	0	1	0	0	0	2	0.5	0.83666	0.147683	3.08767
'Intergeniculate leaflet of the lateral geniculate complex'	15	0	0	2	1	0	3	5.93296	12	11	235	11	22	345	106	146.768	0.14914	3.08767
'cerebral nuclei related'	3	0	0	2	2	0	1.16667	1.32916	1	0	36	0	4	50	15.1667	22.0583	0.151149	3.08767
'Nucleus of the solitary tract, gelatinous part'	0	0	0	0	0	0	0	0	0	1	0	0	0	1	0.333333	0.516398	0.153985	3.08767
'facial nerve'	8	0	0	3	3	0	2.33333	3.14113	3	5	221	1	5	214	74.8333	110.541	0.154186	3.08767
'Paramedian lobule, molecular layer'	0	0	0	1	1	0	0.333333	0.516398	0	0	97	1	4	119	36.8333	55.5821	0.154392	3.08767
'Primary auditory area, layer 6b'	6	0	0	4	4	0	2.33333	2.65832	8	9	72	0	21	133	40.5	52.1872	0.158389	3.08767
'Visceral area, layer 1'	143	56	9	108	106	2	70.6667	57.6322	46	442	556	67	459	576	357.667	239.169	0.160224	3.08767
'Posterolateral visual area, layer 4'	0	0	0	0	0	0	0	0	3	0	0	1	6	2	2	2.28035	0.165936	3.08767
'Lobule II, Purkinje layer'	0	0	0	0	0	0	0	0	0	0	30	0	2	16	8	12.4579	0.172721	3.08767
'Nucleus x'	0	0	0	0	0	0	0	0	2	0	0	0	1	0	0.5	0.83666	0.17398	3.08767
'Posterior parietal association areas, layer 6a'	143	0	14	326	327	79	148.167	147.221	172	210	792	67	307	1618	527.667	591.104	0.17778	3.08767
'Visual areas, layer 6a'	0	0	0	0	0	0	0	0	0	2	2	0	0	0	0.666667	1.0328	0.178842	3.08767
'Nucleus of the lateral olfactory tract, layer 3'	0	0	0	0	0	0	0	0	0	1	0	0	1	13	2.5	5.1672	0.182685	3.08767
'Anterior olfactory nucleus, medial part'	0	0	0	2	0	0	0.333333	0.816497	0	0	0	13	56	20	14.8333	21.8396	0.183648	3.08767
'Taenia tecta, dorsal part, layers 1-4'	963	503	137	419	418	136	429.333	303.962	310	1078	2390	387	805	2485	1242.5	967.519	0.185421	3.08767
'Primary visual area, layer 2/3'	7	0	0	2	2	0	1.83333	2.71416	20	3	4	0	3	15	7.5	8.01873	0.190271	3.08767
'Field CA1'	47	54	4	18	18	1	23.6667	22.0424	39	79	662	12	50	196	173	247.989	0.20455	3.08767
'hypoglossal nerve'	2	1	0	0	0	11	2.33333	4.32049	19	14	11	2	103	46	32.5	37.6019	0.205561	3.08767
'Piriform-amygdalar area, layers 1-3'	1191	124	38	589	573	212	454.5	428.036	2032	1029	940	928	1026	5398	1892.17	1768.73	0.210225	3.08767
'Nucleus of the solitary tract, medial part'	0	0	0	0	0	0	0	0	0	0	0	0	2	6	1.33333	2.42212	0.211345	3.08767
'Nucleus of the lateral olfactory tract, pyramidal layer'	219	219	3	58	58	4	93.5	100.221	126	247	1299	58	176	583	414.833	470.318	0.211795	3.08767
'Anterolateral visual area, layer 6b'	0	0	0	1	1	0	0.333333	0.516398	0	18	256	0	19	67	60	99.106	0.212981	3.08767
'dorsal limb'	1	0	0	1	1	0	0.5	0.547723	0	0	33	0	0	17	8.33333	13.866	0.213915	3.08767
'Pontine reticular nucleus, caudal part'	94	39	15	42	37	2	38.1667	31.5558	51	71	640	22	71	293	191.333	240.402	0.215969	3.08767
'Primary somatosensory area, mouth, layer 6a'	874	8	5	304	296	0	247.833	339.255	64	60	629	61	61	141	169.333	227.428	0.220853	3.08767
'dorsal acoustic stria'	0	0	0	0	0	0	0	0	0	1	0	0	0	3	0.666667	1.21106	0.221494	3.08767
'Hypothalamus'	10	0	0	1	1	0	2	3.94968	0	31	28	4	13	40	19.3333	16.0458	0.223912	3.08767
'Orbital area, medial part, layer 6a'	1	0	0	0	0	0	0.166667	0.408248	0	0	7	0	0	9	2.66667	4.17931	0.229315	3.08767
'Parasubiculum, layer 2'	190	9	7	139	137	1	80.5	84.1897	113	191	541	157	152	1414	428	507.932	0.230963	3.08767
'Central medial nucleus of the thalamus'	15	0	9	94	94	32	40.6667	42.613	14	45	296	10	80	753	199.667	291.254	0.239732	3.08767
'Temporal association areas, layer 6a'	26	18	15	4	0	10	12.1667	9.51665	15	3	0	0	20	1	6.5	8.73499	0.240053	3.08767
'Primary somatosensory area, barrel field, layer 2/3'	0	0	1	0	0	0	0.166667	0.408248	0	0	268	0	0	63	55.1667	107.269	0.245605	3.08767
'lateral olfactory tract, body'	0	0	0	0	0	0	0	0	0	1	0	0	1	0	0.333333	0.516398	0.25162	3.08767
'Nucleus prepositus'	16	1	10	20	2	0	8.16667	8.4951	3	2	54	3	17	132	35.1667	51.4409	0.253246	3.08767
'Posterior complex of the thalamus'	189	33	19	181	181	1	100.667	91.5329	146	255	626	56	426	741	375	271.352	0.254841	3.08767
'Paraventricular hypothalamic nucleus, parvicellular division, anterior parvicellular part'	2	0	0	4	1	0	1.16667	1.60208	0	0	66	0	6	67	23.1667	33.6477	0.255775	3.08767
'Parabrachial nucleus, lateral division, ventral lateral part'	604	208	30	314	7	84	207.833	226.059	509	310	118	190	695	1906	621.333	664.038	0.255843	3.08767
'Parabrachial nucleus, lateral division'	0	1	0	0	0	0	0.166667	0.408248	0	1	0	0	1	0	0.333333	0.516398	0.261158	3.08767
'Primary somatosensory area, nose, layer 1'	156	41	63	187	0	37	80.6667	73.8665	153	19	17	108	452	797	257.667	308.831	0.261631	3.08767
'Tuberomammillary nucleus'	38	3	4	41	7	19	18.6667	17.1425	9	0	0	95	91	14	34.8333	45.3935	0.26716	3.08767
'Cerebral cortex'	9	6	0	0	0	0	2.5	3.98748	0	0	0	0	4	8	2	3.34664	0.274738	3.08767
'Primary somatosensory area'	176	24	70	210	2	58	90	84.0476	121	59	56	120	415	838	268.167	309.402	0.275243	3.08767
'trapezoid body'	3	0	0	0	0	0	0.5	1.22474	1	1	3	0	0	15	3.33333	5.81951	0.279394	3.08767
'Dorsal cochlear nucleus'	8	0	1	36	37	3	14.1667	17.5205	41	146	37	30	230	1892	396	737.148	0.282723	3.08767
'Motor nucleus of trigeminal'	0	0	0	0	0	0	0	0	0	0	54	0	0	8	10.3333	21.6302	0.283323	3.08767
'Nucleus incertus'	0	0	0	0	0	0	0	0	0	0	2	0	0	16	3	6.41872	0.285188	3.08767
'Ventromedial hypothalamic nucleus, dorsomedial part'	0	0	0	0	0	0	0	0	1	0	0	0	2	16	3.16667	6.33772	0.293019	3.08767
'Culmen'	0	0	0	0	0	0	0	0	1	0	0	0	1	34	6	13.7259	0.304346	3.08767
'Copula pyramidis, Purkinje layer'	0	0	0	0	0	0	0	0	0	1	0	2	0	0	0.5	0.83666	0.3056	3.08767
'Ectorhinal area'	0	0	1	1	0	0	0.333333	0.516398	0	0	1	2	4	39	7.66667	15.4229	0.308148	3.08767
'Spinal nucleus of the trigeminal, oral part'	2	110	74	8	8	46	41.3333	43.7569	9	155	0	79	195	5	73.8333	84.4853	0.310831	3.08767
'Posterior pretectal nucleus'	1	0	0	1	1	0	0.5	0.547723	54	0	0	0	5	13	12	21.1943	0.31237	3.08767
'Dorsal peduncular area, layer 5'	0	0	0	0	0	0	0	0	0	0	25	0	0	2	4.5	10.0747	0.313438	3.08767
'Nodulus (X), Purkinje layer'	0	0	0	1	1	20	3.66667	8.01665	0	0	0	0	0	0	0	0	0.315606	3.08767
'Prelimbic area'	13	48	0	0	0	0	10.1667	19.2501	4	2	4	5	8	19	7	6.19677	0.32101	3.08767
'Olfactory tubercle, layers 1-3'	0	0	0	0	0	0	0	0	0	0	1	0	0	2	0.5	0.83666	0.328781	3.08767
'Paraventricular hypothalamic nucleus, descending division'	1	0	2	14	13	2	5.33333	6.37704	0	6	19	3	2	68	16.3333	26.2043	0.33009	3.08767
'Paraventricular hypothalamic nucleus, magnocellular division, medial magnocellular part'	326	175	28	78	70	1	113	120.047	218	258	562	103	318	1973	572	703.035	0.330964	3.08767
'Paramedian lobule'	2	36	0	0	0	0	6.33333	14.5556	2	0	0	0	0	0	0.333333	0.816497	0.337214	3.08767
'Piriform-amygdalar area'	0	0	3	0	0	0	0.5	1.22474	0	1	2	1	7	0	1.83333	2.63944	0.338047	3.08767
'Central amygdalar nucleus, lateral part'	0	14	0	2	1	0	2.83333	5.52871	0	0	0	0	1	0	0.166667	0.408248	0.338323	3.08767
'Isocortex'	0	0	0	0	0	0	0	0	0	0	0	0	0	1	0.166667	0.408248	0.340893	3.08767
'Auditory areas'	0	0	0	0	0	0	0	0	0	0	0	1	0	0	0.166667	0.408248	0.340893	3.08767
'Visual areas'	0	0	0	0	0	0	0	0	0	0	0	0	0	1	0.166667	0.408248	0.340893	3.08767
'Visual areas, layer 4'	0	0	0	0	0	0	0	0	0	0	0	0	0	1	0.166667	0.408248	0.340893	3.08767
'Retrosplenial area, lateral agranular part, layer 6a'	0	0	0	1	0	0	0.166667	0.408248	0	0	0	0	0	0	0	0	0.340893	3.08767
'Main olfactory bulb, mitral layer'	1	0	0	0	0	0	0.166667	0.408248	0	0	0	0	0	0	0	0	0.340893	3.08767
'Cortical amygdalar area, anterior part, layer 2'	0	0	0	0	0	0	0	0	0	0	0	0	0	6	1	2.44949	0.340893	3.08767
'Field CA3, stratum lucidum'	0	0	0	0	0	0	0	0	0	0	0	0	0	6	1	2.44949	0.340893	3.08767
'Dentate gyrus medial blade, molecular layer'	0	0	0	0	0	0	0	0	0	0	0	0	0	4	0.666667	1.63299	0.340893	3.08767
'Layer 6b, isocortex'	0	0	0	0	0	0	0	0	0	0	0	0	2	0	0.333333	0.816497	0.340893	3.08767
'Bed nucleus of the anterior commissure'	0	0	0	0	0	0	0	0	0	0	0	0	0	1	0.166667	0.408248	0.340893	3.08767
'Superior colliculus, motor related, intermediate gray layer, sublayer a'	0	0	0	0	0	0	0	0	0	0	0	0	1	0	0.166667	0.408248	0.340893	3.08767
'Dorsal column nuclei'	0	0	0	0	0	0	0	0	3	0	0	0	0	0	0.5	1.22474	0.340893	3.08767
'Primary somatosensory area, nose, layer 4'	0	0	0	0	0	0	0	0	1	0	0	0	0	0	0.166667	0.408248	0.340893	3.08767
'Anterolateral visual area, layer 6a'	0	0	0	0	0	0	0	0	0	0	0	0	1	0	0.166667	0.408248	0.340893	3.08767
'Posterolateral visual area, layer 1'	3	0	0	0	0	0	0.5	1.22474	0	0	0	0	0	0	0	0	0.340893	3.08767
'Retrosplenial area, lateral agranular part, layer 5'	0	0	0	0	0	0	0	0	0	0	0	0	0	1	0.166667	0.408248	0.340893	3.08767
'Retrosplenial area, ventral part, layer 2/3'	0	0	0	2	0	0	0.333333	0.816497	0	0	0	0	0	0	0	0	0.340893	3.08767
'Entorhinal area, medial part, dorsal zone, layer 5'	0	0	0	3	0	0	0.5	1.22474	0	0	0	0	0	0	0	0	0.340893	3.08767
'Intercalated amygdalar nucleus'	0	0	0	0	0	0	0	0	0	0	0	0	0	3	0.5	1.22474	0.340893	3.08767
'Trochlear nucleus'	0	0	0	0	0	0	0	0	2	0	0	0	0	0	0.333333	0.816497	0.340893	3.08767
'dorsolateral fascicle'	0	0	0	0	0	0	0	0	0	0	0	0	1	0	0.166667	0.408248	0.340893	3.08767
'posteromedial visual area, layer 5'	1	2	1	5	5	0	2.33333	2.16025	0	1	77	4	9	13	17.3333	29.6423	0.342789	3.08767
'vomeronasal nerve'	772	244	281	575	194	232	383	235.131	369	727	707	489	1404	3016	1118.67	996.257	0.34648	3.09099
'Agranular insular area, ventral part, layer 5'	0	0	0	0	0	1	0.166667	0.408248	1	0	0	0	0	0	0.166667	0.408248	0.348317	3.09099
'Nucleus accumbens'	806	438	127	715	697	708	581.833	254.844	2060	526	241	739	726	3380	1278.67	1205.49	0.364319	3.20922
'Midline group of the dorsal thalamus'	1	0	0	0	0	0	0.166667	0.408248	0	0	0	0	0	3	0.5	1.22474	0.371095	3.24058
'Infralimbic area, layer 5'	0	0	0	14	0	0	2.33333	5.71548	5	0	0	6	96	0	17.8333	38.3897	0.373289	3.24058
'Cerebellar cortex'	3	0	2	32	31	9	12.8333	14.7705	0	16	0	3	68	398	80.8333	157.537	0.383307	3.30361
'genu of the facial nerve'	444	0	0	0	0	0	74	181.262	80	24	1	3	20	28	26	28.6845	0.395411	3.38359
'Lobule III, granular layer'	0	23	1	0	0	0	4	9.31665	0	2	0	0	2	0	0.666667	1.0328	0.398569	3.38642
'Medial group of the dorsal thalamus'	1	0	0	0	0	7	1.33333	2.80476	0	0	0	0	5	0	0.833333	2.04124	0.403265	3.4022
'Hemispheric regions'	2	5	0	2	2	0	1.83333	1.83485	0	0	1	0	1	1	0.5	0.547723	0.410851	3.44196
'Bed nuclei of the stria terminalis, anterior division, anterolateral area'	71	20	3	6	6	1	17.8333	26.888	32	65	243	22	48	235	107.5	102.931	0.426147	3.5453
'Postpiriform transition area, layers 3'	0	0	6	0	0	0	1	2.44949	0	0	80	0	1	0	13.5	32.5807	0.453041	3.725
'Posterior parietal association areas, layer 2/3'	2	0	0	0	0	0	0.333333	0.816497	0	2	6	1	0	0	1.5	2.34521	0.457064	3.725
'Posterodorsal preoptic nucleus'	0	0	0	1	0	9	1.66667	3.61478	0	0	0	0	16	3	3.16667	6.40052	0.457074	3.725
'Nucleus raphï¿½ pontis'	0	0	0	3	3	0	1	1.54919	0	0	0	0	1	18	3.16667	7.27782	0.490511	3.94765
'inferior colliculus commissure'	2	0	0	0	0	0	0.333333	0.816497	1	0	0	0	3	0	0.666667	1.21106	0.490985	3.94765
'internal capsule'	38	34	11	151	151	109	82.3333	62.5001	34	48	20	62	91	296	91.8333	102.957	0.494556	3.94985
'Parafascicular nucleus'	1	0	0	0	0	0	0.166667	0.408248	2	0	0	2	7	0	1.83333	2.71416	0.513664	4.0753
'medial longitudinal fascicle'	263	127	27	97	89	14	102.833	89.5598	284	297	347	129	321	830	368	238.877	0.548187	4.32058
'Posterior parietal association areas, layer 5'	54	175	9	0	0	5	40.5	69.0007	60	73	2	0	144	34	52.1667	53.8458	0.570859	4.46987
'Primary auditory area'	7	9	45	11	11	18	16.8333	14.2887	0	5	131	0	73	11	36.6667	53.9802	0.580091	4.51266
'Agranular insular area, ventral part, layer 2/3'	32	0	0	4	4	0	6.66667	12.5645	11	22	89	1	27	49	33.1667	31.802	0.600324	4.61418
'Primary somatosensory area, upper limb, layer 4'	24	0	1	2	2	0	4.83333	9.43221	0	0	0	16	0	0	2.66667	6.53197	0.600845	4.61418
'Lateral visual area, layer 6a'	0	0	0	3	3	0	1	1.54919	0	0	0	0	0	3	0.5	1.22474	0.62483	4.73071
'Anterodorsal nucleus'	5	0	0	0	0	0	0.833333	2.04124	0	0	1	0	0	6	1.16667	2.40139	0.625989	4.73071
'Supragenual nucleus'	5	0	0	3	3	0	1.83333	2.13698	1	1	13	0	6	15	6	6.57267	0.627865	4.73071
'Agranular insular area, posterior part, layer 1'	19	0	0	2	3	0	4	7.45654	0	2	35	0	5	9	8.5	13.4276	0.63585	4.76092
'Retrosplenial area, dorsal part'	2	0	18	1	0	0	3.5	7.14843	4	0	319	16	27	122	81.3333	124.864	0.650292	4.81011
'Primary somatosensory area, lower limb, layer 4'	10	0	0	2	0	0	2	4	0	6	7	1	1	8	3.83333	3.54495	0.650449	4.81011
'Cerebellar nuclei'	0	0	0	7	7	10	4	4.51664	0	2	8	2	2	67	13.5	26.3496	0.666534	4.89882
'Subparaventricular zone'	111	9	18	33	32	17	36.6667	37.5801	92	8	212	33	75	36	76	73.2475	0.671183	4.90291
'Lateral visual area, layer 4'	187	0	0	7	8	0	33.6667	75.2082	89	82	61	30	56	279	99.5	90.3786	0.678944	4.92954
'Nucleus raphï¿½ magnus'	1	0	0	8	0	0	1.5	3.20936	0	0	0	37	23	36	16	18.2099	0.684686	4.94129
'Supramammillary nucleus'	638	40	80	253	202	30	207.167	229.455	267	393	696	133	419	1430	556.333	467.175	0.705767	5.06292
'Subiculum, dorsal part, molecular layer'	7	77	52	1	1	0	23	33.1964	2	22	5	7	64	65	27.5	29.4805	0.717347	5.11537
'Taenia tecta, ventral part'	18	0	0	0	0	0	3	7.34847	2	0	60	0	0	4	11	24.0583	0.775836	5.49971
'Primary somatosensory area, trunk, layer 6b'	0	0	1	0	0	0	0.166667	0.408248	0	0	0	0	0	1	0.166667	0.408248	0.808668	5.69873
'Medial geniculate complex, medial part'	2103	2	8	223	222	6	427.333	827.773	591	586	3073	204	1067	3220	1456.83	1337.93	0.834923	5.84934
'Prelimbic area, layer 2/3'	32	31	0	1	1	0	10.8333	16.0177	33	26	51	4	28	110	42	36.5568	0.861962	6.00366
'Subthalamic nucleus'	12	0	0	1	1	0	2.33333	4.76095	0	40	4	0	4	16	10.6667	15.5263	0.897594	6.21571
'cranial nerves'	1	0	1	0	0	5	1.16667	1.94079	1	0	0	14	10	1	4.33333	6.08824	0.922416	6.35089
'Primary motor area, Layer 5'	1	3	4	31	31	12	13.6667	13.938	12	1	4	12	17	27	12.1667	9.32559	0.940901	6.44114
'corticospinal tract, crossed'	51	36	28	148	136	140	89.8333	57.0278	27	105	132	167	268	74	128.833	83.4012	0.960751	6.50639
'Ectorhinal area/Layer 5'	40	249	50	152	71	105	111.167	78.8959	47	55	5	355	284	76	137	144.984	0.964672	6.50639
'Primary auditory area, layer 4'	0	3	0	0	0	0	0.5	1.22474	0	11	1	0	2	11	4.16667	5.34478	0.966726	6.50639
'Globus pallidus, external segment'	92	0	0	1	0	0	15.5	37.4793	18	7	167	2	9	149	58.6667	77.327	0.994978	6.65349
'Paraventricular hypothalamic nucleus, descending division, medial parvicellular part, ventral zone'	47	43	32	105	102	59	64.6667	31.3092	32	14	122	182	135	122	101.167	64.6975	0.99969	6.65349
